# Supplementary material for: Regulation of H3K4me3 breadth and MYC expression by the SETD1B catalytic domain in MLL-rearranged leukemia
Source: Leukemia. 2025 May 8;39(7):1627–39. doi: 10.1038/s41375-025-02638-y (PMC12208907; doi:10.1038/s41375-025-02638-y)
Supplement: Supplementary file 2 — Suppmental Table [file 41375_2025_2638_MOESM2_ESM.xlsx]

## Sheet: Sheet1
Supplemental Table 1. List of DNA, RNA and antibodies used in this study
PURPOSE	NAME	SEQUENCE	NOTE
Generation of Setd1a SETflox mice	crRNA_16th intron	TGTTCCACAGGATCCCACCA (GGG)
	crRNA_17th intron	AGAGGGTGATAGGTATTGTG (GGG)
	ssODN_loxP1	CCCTTCAGCCCTCTCTGTTCCACAGGATCCCAATAACTTCGTATAATGTATGCTATACGAAGTTATCCAGGGGCAACTCTCCTTGCTGTAGTTTTTTTC
	ssODN_loxP2	CATCACCGTCTCTGGGAGGCTCTGGGTCCCCACATAACTTCGTATAATGTATGCTATACGAAGTTATAATACCTATCACCCTCTAGTGTCAAAGACCATC
Genotyping of Setd1a SETflox mice	mSetd1a-ex16-S	CCTCAGCCATCATGGACAGTG
	mSetd1a-int17-AS	GCACACGCTAATCCAGGAACTAG
Genotyping of Setd1b ∆SET cells	mSetd1b-SET-fwd	GTAAGAGCCACATTCACGACTGGG
	mSetd1b-SET-rev	CCTCTTGGACACCTTCCGTCTTTC
CRISPR-tiling screening (library prep)	pLKO5_sgRNA_fwd	GGCTTTATATATCTTGTGGAAAGGACGAAACACCG	for PCR of pooled oligo
	pLKO5_sgRNA_rev	CTAGCCTTATTTTAACTTGCTATTTCTAGCTCTAAAAC	for PCR of pooled oligo
	sgRNA_1stPCR_fwd	TGAAAGTATTTCGATTTCTTGGCTT	for sgRNA amplification from genomic DNA in library preparation
	sgRNA_1stPCR_rev	CCAACTTCTCGGGGACTGTG	for sgRNA amplification from genomic DNA in library preparation
	sgRNA_P5 primer	AATGATACGGCGACCACCGAGATCTACACTCTTTCCCTACACGACGCTCTTCCGATCT[s]TTGTGGAAAGGACGAAACACCG	[s]; stagger region, for nested PCR in library preparation
	sgRNA_P7 primer	CAAGCAGAAGACGGCATACGAGATNNNNNNNNGTGACTGGAGTTCAGACGTGTGCTCTTCCGATCTTCTACTATTCTTTCCCCTGCACTGT	NNNNNNNN; a Truseq index sequence, for nested PCR in library preparation
c-Myc ChIP-qPCR	mMyc_u2kb_Fwd	TCTCTTCCTTTGCCTCCTTTGCAG	mouse Myc loci at the 2 kb upstream from TSS
	mMyc_u2kb_Rev	TGGGAAGATGCTTCCTTGCCTAAG	mouse Myc loci at the 2 kb upstream from TSS
	mMyc_u1kb_Fwd	AGATCTGGGTTGGCAATTCACTCC	mouse Myc loci at the 1 kb upstream from TSS
	mMyc_u1kb_Rev	GCTAGACGCGAGAATATGCCATGA	mouse Myc loci at the 1 kb upstream from TSS
	mMyc_TSS_Fwd	GAGAGAGGTGGGGAAGGGAGAAAG	mouse Myc loci at the TSS
	mMyc_TSS_Rev	CGCAGACCCCCGGAATATAAAG	mouse Myc loci at the TSS
	mMyc_1kb_Fwd	GGGATTACCTTTTGCGTTTGGG	mouse Myc loci at the 1 kb downstream from TSS
	mMyc_1kb_Rev	TCCCAGGCTGTCAGAAATGCAC	mouse Myc loci at the 1 kb downstream from TSS
	mMyc_2kb_Fwd	ATGCCCCTCAACGTGAACTTCAC	mouse Myc loci at the 2 kb downstream from TSS
	mMyc_2kb_Rev	CGTCGCAGATGAAATAGGGCTG	mouse Myc loci at the 2 kb downstream from TSS
	mMyc_3kb_Fwd	ACCTCCTTCTCCACCACTCATTGG	mouse Myc loci at the 3 kb downstream from TSS
	mMyc_3kb_Rev	CACGGGAATCCAGGGATGAAGA	mouse Myc loci at the 3 kb downstream from TSS
	mMyc_4kb_Fwd	GAGGCGTGGCTAACTGTGATCTTC	mouse Myc loci at the 4 kb downstream from TSS
	mMyc_4kb_Rev	AGGGGTTTGCCTCTTCTCCACA	mouse Myc loci at the 4 kb downstream from TSS
	mMyc_5kb_Fwd	CTGGGGGTCCTCAGGATTTCTAAG	mouse Myc loci at the 5 kb downstream from TSS
	mMyc_5kb_Rev	TCACTTGCCTTTTGCCCATTCC	mouse Myc loci at the 5 kb downstream from TSS
	mMyc_6kb_Fwd	AGAAATTGCAAGCTCGCCTTCC	mouse Myc loci at the 6 kb downstream from TSS
	mMyc_6kb_Rev	GCTTTCTCATGGGCCATTGATG	mouse Myc loci at the 6 kb downstream from TSS
sgRNA	mSetd1b SET-1	GCACTTGGTGGCGTCGATGA	mouse Setd1b SET domain sRNA #1
	mSetd1b SET-2	GCGTGCAAAGTTGCCGCACT	mouse Setd1b SET domain sRNA #2
	mKdm5c-1	AAAATCCCGTAGCTCAGCCA	mouse Kdm5c sgRNA #1
	mKdm5c-2	AGATTCCCAATGTAGAACGG	mouse Kdm5c sgRNA #2
	mRpa3	ACGGGCCGGTCGATATACTG	mouse Rpa3 sgRNA
	hSETD1B SET-1	GGATCTTGACGTCCTCGATG	human SETD1B SET domain sgRNA #1
	hSETD1B SET-2	GGCAGTTCTCGGAGCCACAG	human SETD1B SET domain sgRNA #2
	hAAVS1	GGGGCCACTAGGGACAGGAT	human AAVS1 sgRNA
	hPOLR2A	TCAACGTTGTATGCTCCAGA	human POLR2A sgRNA
	hRPA3	GATGAATTGAGCTAGCATGC	human RPA3 sgRNA
	hSETD2-1	TTAAAGAACCAGTTGATACG	human SETD2 sgRNA #1
	hSETD2-2	ACTGTCAGGTTGCTGATACG	human SETD2 sgRNA #2
	hSETD2-3	GGACTGTGAACGGACAACTG	human SETD2 sgRNA #3
c-Myc RT-qPCR	Myc TaqMan Assay		Mm00487804_m1, Thermo Fisher Sientific
	Actin TaqMan Assay		Mm02619580_g1, Thermo Fisher Sientific
Kdm5c RT-qPCR	Kdm5c_Fwd	CGGATCTTGGACCTCTATAGCC
	Kdm5c_Rev	TCGACGGTCCTTGCAGATAGT
	Gapdh_Fwd	GTGTTCCTACCCCCAATGTGT
	Gapdh_Rev	TCAGATGCCTGCTTCACCAC
Plasmid DNA	pLKO5.sgRNA.EFS.GFP		Addgene #57822
	pLKO5.sgRNA.EFS.tRFP657		Addgene #57824
	plenti-sgRNA hygro		Addgene #104991
	MSCV CreERT2 puro		Addgene #22776
	lentiCas9-Blast		Addgene #52962
	pLEX_305-N-dTAG		Addgene #91797
	pMD2.G		Addgene #12259
	psPAX2		Addgene #12260
	pMSCV-MLL-AF9-neo		from Dr. Scott Armstrong lab
	pLEX_305-N-dTAG-SETD1A		Hoshii et al, Cell Rep, 2022
	pRetroX-FLT3ITD-IRES-DeRedExpress		Constructed in this study
	pLEX_305-N-dTAG-SETD1B		Constructed in this study
	pMSCV-Myc-PGK-hygro		Constructed in this study
Antibody	c-Myc/N-Myc (D3N8F) Rabbit monoclonal Ab		Cell Singaling #13987
	Anti-Histone H3 (tri methyl K4) Rabbit polyclonal Ab		Abcam ab8580
	Anti-dimethyl-Histone H3 (Lys4) Rabbit polyclonal Ab		Millipore 07-030
	Anti-Histone H3 (mono methyl K4) Rabbit polyclonal Ab		Abcam ab8895
	Anti-Histone H3 Rabbit polyclonal Ab		Abcam ab1791
	HA-Tag (C29F4) Rabbit monoclonal Ab		Cell Signaling #3724
	GAPDH (14C10) Rabbit monoclonal Ab		Cell Signaling #2118
	Anti-SETD1B (D1U5D) Rabbit monoclonal Ab		Cell Signaling #44922
	Anti-Histone H3 (tri methyl K36) Rabbit polyclonal Ab		Abcam ab9050
	Anti-SETD2 (E4W8Q) Rabbit monoclonal Ab		Cell Signaling #80290
	Anti-KDM5C Rabbit polyclonal Ab		Abcam ab190180
CRISPR-tiling screening (against H3K4 modifiers)	Kmt2a_678	GAAGACCTCCTACCTTCCCT
	Kmt2a_679	AAGACCTCCTACCTTCCCTG
	Kmt2a_728	GACATTGCAGAGTTAACACA
	Kmt2a_739	GTTAACACAAGGAAGCAAAG
	Kmt2a_775	TTGCTGGAACATGGCAGAAG
	Kmt2a_777	GCTTGCTGGAACATGGCAGA
	Kmt2a_815	AAGATTAAAAAGTTAAGAGC
	Kmt2a_852	TCAAGTCTAAGTTTAAGACA
	Kmt2a_866	AAGACAGGGAAGCTCCAAAT
	Kmt2a_894	AGGGGGTGCAGATTGTAAGA
	Kmt2a_941	AATTAATGAGAAGACCTGAA
	Kmt2a_976	TGAACTGGAAAAGCCTCAGA
	Kmt2a_991	TCAGAAGGTCCGGAAAGACA
	Kmt2a_995	AAGGTCCGGAAAGACAAGGA
	Kmt2a_1050	TTGTCAGACAAAGCCCTCGA
	Kmt2a_1052	TGACCGGTTTAATCCTTCGA
	Kmt2a_1060	AAGCCCTCGAAGGATTAAAC
	Kmt2a_1068	CAAGAAGGAATAATCCTGAC
	Kmt2a_1105	CAGGAGTTGCTTAGCAATTG
	Kmt2a_1122	TTGCTAAGCAACTCCTGCAG
	Kmt2a_1134	TCCTGCAGAGGGCAAAGAAG
	Kmt2a_1135	CCTGCAGAGGGCAAAGAAGG
	Kmt2a_1175	AAAGAAGCGGCTCAGCTGCA
	Kmt2a_1179	AAGCGGCTCAGCTGCAGGGA
	Kmt2a_1195	GGGAAGGAAGGTGAAGACGC
	Kmt2a_1228	CCGGCAGTTCATCATGCCTG
	Kmt2a_1233	GAGGAGATGGCGCTGACCAC
	Kmt2a_1252	GGGAGTCTTGATGATCCTCG
	Kmt2a_1266	CGAGGATCATCAAGACTCCC
	Kmt2a_1269	GGATCATCAAGACTCCCCGG
	Kmt2a_1272	TCATCCTCTATGAACCGCCG
	Kmt2a_1279	GACTCCCCGGCGGTTCATAG
	Kmt2a_1304	GGCGTGCAATCTTCATGGGT
	Kmt2a_1372	GGCGGCACTGGACTTCTCCG
	Kmt2a_1393	CATCTGAGAGGAGTGCTGGG
	Kmt2a_1396	AGACATCTGAGAGGAGTGCT
	Kmt2a_1397	AAGACATCTGAGAGGAGTGC
	Kmt2a_1405	GGAGTCTGAAGACATCTGAG
	Kmt2a_1442	CTGAGGTGGTATCGATACTG
	Kmt2a_1443	TCTGAGGTGGTATCGATACT
	Kmt2a_1456	AGAGGCCTGAGAATCTGAGG
	Kmt2a_1474	AAGTGCCTGGATCTCTTCAG
	Kmt2a_1480	TCAGGCCTCTGAAGAGATCC
	Kmt2a_1492	AGAGATCCAGGCACTTCCCG
	Kmt2a_1497	GGGGTATTACTGCGCTCCTC
	Kmt2a_1516	CAGTGGAGTATGAACTTCGG
	Kmt2a_1519	AGGCAGTGGAGTATGAACTT
	Kmt2a_1566	CAGAAAATGAGAGTAATGAT
	Kmt2a_1578	GTAATGATAGGAGAAGCAGA
	Kmt2a_1654	GGAGGAGGTCTGCTGCTGGG
	Kmt2a_1655	AGGAGGAGGTCTGCTGCTGG
	Kmt2a_1656	GAGGAGGAGGTCTGCTGCTG
	Kmt2a_1672	CAGAGGCGGAGGTGGCGAGG
	Kmt2a_1705	GGAGGCTGGCTGCAGTGGAG
	Kmt2a_1706	CGGAGGCTGGCTGCAGTGGA
	Kmt2a_1707	CCGGAGGCTGGCTGCAGTGG
	Kmt2a_1718	CCTCCACTGCAGCCAGCCTC
	Kmt2a_1723	TGTGTGGTCAGAGATGCCGG
	Kmt2a_1726	AGGTGTGTGGTCAGAGATGC
	Kmt2a_1739	GAGGCATAAGCCAAGGTGTG
	Kmt2a_1740	GCATCTCTGACCACACACCT
	Kmt2a_1746	ATGGTGGGAGGCATAAGCCA
	Kmt2a_1758	GATGCTAAAGGGATGGTGGG
	Kmt2a_1761	GGTGATGCTAAAGGGATGGT
	Kmt2a_1765	GAATGGTGATGCTAAAGGGA
	Kmt2a_1782	GCAGCAGAAGCAGGCAGGAA
	Kmt2a_1787	TGGGAGCAGCAGAAGCAGGC
	Kmt2a_1791	TGCATGGGAGCAGCAGAAGC
	Kmt2a_1806	CTTCTGCTGCTCCCATGCAA
	Kmt2a_1842	AAAGAAGTCCACCTAAATGT
	Kmt2a_1845	TGCGGGAGCCAACATTTAGG
	Kmt2a_1884	TTTGCTGAGGAAAAGTACTG
	Kmt2a_1935	GGTCGGAAGTTATCAAATAT
	Kmt2a_1957	ATCCTCGGGAGTCAGCGGAG
	Kmt2a_1959	ACATCCTCGGGAGTCAGCGG
	Kmt2a_1971	GAAGCAAAGCCGACATCCTC
	Kmt2a_1972	AGAAGCAAAGCCGACATCCT
	Kmt2a_1973	CCGCTGACTCCCGAGGATGT
	Kmt2a_2026	ATGGAGTGGTGAAAACAACC
	Kmt2a_2082	AATCTGGGAGCTCTCAGAAT
	Kmt2a_2083	AAATCTGGGAGCTCTCAGAA
	Kmt2a_2097	GCCTCACTTGGAGTAAATCT
	Kmt2a_2109	ATTCTAGAGTGTGCCTCACT
	Kmt2a_2226	GATCTTGGTTCAGACCGAAT
	Kmt2a_2241	ATGGAGTGAGAAGGTGATCT
	Kmt2a_2250	CTTGTCCTCATGGAGTGAGA
	Kmt2a_2271	CCATGAGGACAAGAAGCGGA
	Kmt2a_2290	AGTGAGAGGTGACAGCTCAG
	Kmt2a_2313	GAGGAGGAGACAGAAGACGG
	Kmt2a_2314	TGAGGAGGAGACAGAAGACG
	Kmt2a_2315	ATGAGGAGGAGACAGAAGAC
	Kmt2a_2332	ACTAACGGGAATGCTTAATG
	Kmt2a_2346	CTAGCGGCAAGAGGACTAAC
	Kmt2a_2347	ACTAGCGGCAAGAGGACTAA
	Kmt2a_2379	TGAGAAGGAAAAGTAAAAGT
	Kmt2a_2394	GACTGAGTTAGGGAATGAGA
	Kmt2a_2404	AGATTCCCCAGACTGAGTTA
	Kmt2a_2410	TCATTCCCTAACTCAGTCTG
	Kmt2a_2458	AAGGAAGCAGACTAGTGCTC
	Kmt2a_2492	TGAACCATGGGAAGAGAGCA
	Kmt2a_2493	GTGAACCATGGGAAGAGAGC
	Kmt2a_2499	ATAGCCCTGCTCTCTTCCCA
	Kmt2a_2504	GAGAGCCTGGGGTGAACCAT
	Kmt2a_2505	TGAGAGCCTGGGGTGAACCA
	Kmt2a_2527	CCCAGGCTCTCAGACCGAGA
	Kmt2a_2529	CAGGCTCTCAGACCGAGAAG
	Kmt2a_2551	GAGAAAGAAAGACACAGCCC
	Kmt2a_2557	ATCTTTGGACAGCTCCTCCG
	Kmt2a_2620	CAAGAGTAGAGAGAGAGACC
	Kmt2a_2632	GAGAGACCGGGAGCGAGAGA
	Kmt2a_2644	GCGAGAGAAGGAGAATAAGC
	Kmt2a_2652	AGGAGAATAAGCGGGAATCA
	Kmt2a_2731	GGGTCGGGTTTCCAAAGAGA
	Kmt2a_2750	AAGGTTGCTGGAGAAGATGT
	Kmt2a_2835	GTTGTGTCCCCAAGAGTCAC
	Kmt2a_2893	AAAGAAAGGGAGAGGAAATC
	Kmt2a_2941	GGGGGTTCTCTCCTTCTCCA
	Kmt2a_2959	TGAAGGAGCGGAAAGGCAGG
	Kmt2a_2961	GATGAAGGAGCGGAAAGGCA
	Kmt2a_2966	TGCTAGATGAAGGAGCGGAA
	Kmt2a_2976	TGTTTAACAGTGCTAGATGA
	Kmt2a_3005	AAACACTCCACTTCCTCCAT
	Kmt2a_3007	AGCCAACATGGAGCCTATGG
	Kmt2a_3016	TTCCTCCATAGGCTCCATGT
	Kmt2a_3022	CATAGGCTCCATGTTGGCTC
	Kmt2a_3052	GCTTCCAATGACTGACAAGA
	Kmt2a_3085	AATCTTGCAGAGCTGGGCTT
	Kmt2a_3137	AGAGTACCTGTGCTTTGGGC
	Kmt2a_3142	GACTGACCAGCCCAAAGCAC
	Kmt2a_3178	AATCCGGGGTCCTCGAACAG
	Kmt2a_3186	AAACCTCTGTTCGAGGACCC
	Kmt2a_3192	CTGCAGACATGTTTAATCCG
	Kmt2a_3193	TCTGCAGACATGTTTAATCC
	Kmt2a_3236	CAGGAAACACAGCTCGTTTG
	Kmt2a_3255	CTCAAGGTGGGCATGTCATC
	Kmt2a_3267	CACGGTAAGGCACTCAAGGT
	Kmt2a_3268	CCACGGTAAGGCACTCAAGG
	Kmt2a_3271	TTCCCACGGTAAGGCACTCA
	Kmt2a_3279	CCACCTTGAGTGCCTTACCG
	Kmt2a_3280	CACCTTGAGTGCCTTACCGT
	Kmt2a_3316	TGACTTACCATCATTCCCCA
	Kmt2a_3361	GATGGGAGGAGCAAGAGGCT
	Kmt2a_3366	GGTTTGATGGGAGGAGCAAG
	Kmt2a_3403	TAAGCCTGTCACCAGAAACA
	Kmt2a_3431	CAGGAGCCTCCGGTGAAGAA
	Kmt2a_3432	AGGAGCCTCCGGTGAAGAAA
	Kmt2a_3435	AGCCTCCGGTGAAGAAAGGG
	Kmt2a_3447	AGAAAGGGCGGCGATCAAGG
	Kmt2a_3464	AGGCGGTGCGGACAATGTCC
	Kmt2a_3479	TGCCACAGTCCTCAGGCACC
	Kmt2a_3486	GTGCAAATGCCACAGTCCTC
	Kmt2a_3488	TGCCAGGTGCCTGAGGACTG
	Kmt2a_3524	TGCCTGGACAAGCCCAAGTT
	Kmt2a_3525	ATATTGCGGCCACCAAACTT
	Kmt2a_3527	CTGGACAAGCCCAAGTTTGG
	Kmt2a_3560	TCTGACATTTCCTCATCCTA
	Kmt2a_3582	GGAAATGTCAGAATCTGCAG
	Kmt2a_3610	ACCTTTAGTCTGCTTCTGAA
	Kmt2a_3620	TCCCTTCAGAAGCAGACTAA
	Kmt2a_3704	CCTTCTGAGCAGGCTCCAAG
	Kmt2a_3787	GCCTCCACCCCGCAAACCTG
	Kmt2a_3809	GAAGAAAAGAGTGAAGAAGG
	Kmt2a_3867	AGGTCAGCGCGCCAGCATCC
	Kmt2a_3883	ATCCCGGAAGTCCAGCAAGC
	Kmt2a_3918	GCTGTGCTAGGAGGCTGAGG
	Kmt2a_3920	GTGCTGTGCTAGGAGGCTGA
	Kmt2a_3955	GCAGAAAAAAGAAGCTCCCA
	Kmt2a_4004	CAACCTCCACCCCCAGAACC
	Kmt2a_4046	TTACAGGGATACTTGGGCGG
	Kmt2a_4115	GTAAGTAAACAAGAGAATGC
	Kmt2a_4145	AACTGATGCCATTCGAGAGT
	Kmt2a_4148	ATCCTCAACCCACTCTCGAA
	Kmt2a_4181	AAGCAGAAAATCCCAGCAGA
	Kmt2a_4181	TCCTGTGGACTCCATCTGCT
	Kmt2a_4191	TCCCAGCAGATGGAGTCCAC
	Kmt2a_4201	TGGAGTCCACAGGATCAGAG
	Kmt2a_4210	CAGGATCAGAGTGGACTTTA
	Kmt2a_4215	TCTGCTTCACAGTCTTCCTG
	Kmt2a_4236	ACTGTGAAGCAGAAAATGTG
	Kmt2a_4237	CTGTGAAGCAGAAAATGTGT
	Kmt2a_4247	GAAAATGTGTGGGAGATGGG
	Kmt2a_4254	TGTGGGAGATGGGAGGCTTA
	Kmt2a_4268	GTGTTATGGGGACAGAGGTC
	Kmt2a_4273	TCTGGGTGTTATGGGGACAG
	Kmt2a_4280	ACACTACTCTGGGTGTTATG
	Kmt2a_4290	CAGAGAAAGCACACTACTCT
	Kmt2a_4291	ACAGAGAAAGCACACTACTC
	Kmt2a_4314	GCTTTCTCTGTGCCAGCAGT
	Kmt2a_4315	TACCTCTACATGCCCACTGC
	Kmt2a_4324	TGCCAGCAGTGGGCATGTAG
	Kmt2a_4346	GGAAGGGTTCACAACACACT
	Kmt2a_4362	TCTAAGCAAAACTTGTGGAA
	Kmt2a_4393	AGAGGAGAATGAGCGCCCCC
	Kmt2a_4396	GGAGAATGAGCGCCCCCTGG
	Kmt2a_4397	TTTCCAGCTGGTCCTCCAGG
	Kmt2a_4413	TGGAGGACCAGCTGGAAAAC
	Kmt2a_4433	ACACATGGCAAAACTTGCAG
	Kmt2a_4448	GATGCTGTCTTCCACACACA
	Kmt2a_4462	TGTGTGTGGAAGACAGCATC
	Kmt2a_4471	AAGACAGCATCAGGCTACAA
	Kmt2a_4476	TTACACTCCAGCAACTGCTG
	Kmt2a_4505	ACTCGGGGTGATAGCTGTTT
	Kmt2a_4520	AGTTTGGTCCCAGGCACTCG
	Kmt2a_4522	GTAGTTTGGTCCCAGGCACT
	Kmt2a_4529	TGGTGGGGTAGTTTGGTCCC
	Kmt2a_4567	CACGAAGAAAAAGAAAGTGT
	Kmt2a_4571	AAGAAAAAGAAAGTGTGGGT
	Kmt2a_4574	GGACACACTTGGTGCAGATC
	Kmt2a_4585	GCTCTTGCAGCGGACACACT
	Kmt2a_4595	TGGAGCCACAGCTCTTGCAG
	Kmt2a_4601	TGTGTCCGCTGCAAGAGCTG
	Kmt2a_4616	AGCTGTGGCTCCACCACTCC
	Kmt2a_4622	GGCTCCACCACTCCAGGCAA
	Kmt2a_4623	TGTGCGTCCCACCCTTTGCC
	Kmt2a_4623	GCTCCACCACTCCAGGCAAA
	Kmt2a_4627	CACCACTCCAGGCAAAGGGT
	Kmt2a_4638	GCAAAGGGTGGGACGCACAG
	Kmt2a_4670	CAAAGAGTTTGGCACAGTCA
	Kmt2a_4709	CGTAGCACTTGTCACAGAGA
	Kmt2a_4710	TCGTAGCACTTGTCACAGAG
	Kmt2a_4758	AGAGCAAGATGATGCAGTGC
	Kmt2a_4773	AGTGCGGGAAGTGTGACCGC
	Kmt2a_4778	CGCACTTGGAGTGGACCCAG
	Kmt2a_4787	AGAGACTCTCGCACTTGGAG
	Kmt2a_4792	ACCTGAGAGACTCTCGCACT
	Kmt2a_4802	TCCAAGTGCGAGAGTCTCTC
	Kmt2a_4811	GAGAGTCTCTCAGGTACAGA
	Kmt2a_4815	GTCTCTCAGGTACAGAAGGT
	Kmt2a_4817	GAATCTCATACATCTCATCT
	Kmt2a_4864	AGTGCAGTTCACACACGTGT
	Kmt2a_4881	CGTGTGTGAACTGCACTGAG
	Kmt2a_4895	GGGCCAGTCTCCACTCTGCG
	Kmt2a_4896	AGGGCCAGTCTCCACTCTGC
	Kmt2a_4897	CAGGGCCAGTCTCCACTCTG
	Kmt2a_4915	GTGGAGACTGGCCCTGGAGA
	Kmt2a_4915	CGCCTGCAGCTCCTTCTCCA
	Kmt2a_4924	GGCCCTGGAGAAGGAGCTGC
	Kmt2a_4939	GGCCGTGAGAACCTGCTTGA
	Kmt2a_4939	GCTGCAGGCGTCCCTCAAGC
	Kmt2a_4940	GGGCCGTGAGAACCTGCTTG
	Kmt2a_4948	GTCCCTCAAGCAGGTTCTCA
	Kmt2a_4960	GGTAGTCCGAGAATTCAACA
	Kmt2a_4961	TGGTAGTCCGAGAATTCAAC
	Kmt2a_4965	TCACGGCCCTGTTGAATTCT
	Kmt2a_4981	ACGGTAGCGCAGCAAGTGAC
	Kmt2a_4996	TCACTTGCTGCGCTACCGTC
	Kmt2a_5000	TTGCTGCGCTACCGTCAGGT
	Kmt2a_5000	CAGACCCTCTGCCCACCTGA
	Kmt2a_5016	GTCTCAGGGTTTAAGTCTGG
	Kmt2a_5019	TCAGTCTCAGGGTTTAAGTC
	Kmt2a_5062	ACCTTCCCGAAGCTCCCCAG
	Kmt2a_5063	CCTTCCCGAAGCTCCCCAGA
	Kmt2a_5064	CTTCCCGAAGCTCCCCAGAG
	Kmt2a_5081	TGACCTCAGTAAGAACAGGA
	Kmt2a_5089	AGACCCTCCTGTTCTTACTG
	Kmt2a_5101	TCTTACTGAGGTCAGCAAGC
	Kmt2a_5129	CAGCAGCCGTTAGACCTCGA
	Kmt2a_5131	GCAGCCGTTAGACCTCGAAG
	Kmt2a_5152	GGTCAAGAAGAGAATGGACC
	Kmt2a_5153	GTCAAGAAGAGAATGGACCA
	Kmt2a_5159	CCACAGATACGTAGCTGCCC
	Kmt2a_5206	TGATATTGTGAAGATCATTC
	Kmt2a_5225	CAGGCAGCCATTAACTCAGA
	Kmt2a_5228	GCAGCCATTAACTCAGATGG
	Kmt2a_5229	CAGCCATTAACTCAGATGGA
	Kmt2a_5260	GATAAAAAAAGCCAACAGCA
	Kmt2a_5362	GTTTGGTAACATCCCACTGC
	Kmt2a_5379	GAAGGCGGAAGCACTGCGTT
	Kmt2a_5397	GCATAATTATGGTCAAGTGA
	Kmt2a_5408	CCTGCCACTGAGCATAATTA
	Kmt2a_5447	TTAGAGGAGGCTGCTCAGTG
	Kmt2a_5498	GCTCCCAAACCCAAAGGACC
	Kmt2a_5523	GTAGGCGGGTGGAGCGGCGT
	Kmt2a_5547	TCTGACTTACTCAAGATCGG
	Kmt2a_5549	GTTCTGACTTACTCAAGATC
	Kmt2a_5559	TGGGATCCCAAGGTACTGAT
	Kmt2a_5586	CCTGGGGGTGGATTCAGCTC
	Kmt2a_5597	CCAGAGCTGAATCCACCCCC
	Kmt2a_5601	CGGTTGTCATCGATGCCTGG
	Kmt2a_5621	TCAGACACAGTGCACACTGT
	Kmt2a_5639	TGTGCACTGTGTCTGATGTA
	Kmt2a_5681	GCTGGCCGTTTGCTGTACAT
	Kmt2a_5694	TGTACATTGGCCAAAATGAG
	Kmt2a_5747	GAAGTGTTTGAAGATGATGA
	Kmt2a_5781	ATGTGCATATGGCTGTGATT
	Kmt2a_5783	GTGCATATGGCTGTGATTAG
	Kmt2a_5794	TGTGATTAGGGGCAAGCAGC
	Kmt2a_5830	CCAGAAGCCAGGAGCCACCG
	Kmt2a_5831	CAGAAGCCAGGAGCCACCGT
	Kmt2a_5833	TGTGAGGCAGCAACCCACGG
	Kmt2a_5836	AGATGTGAGGCAGCAACCCA
	Kmt2a_5849	AGTTGCTGGTGCAAGATGTG
	Kmt2a_5863	ACACATGAAATGGTAGTTGC
	Kmt2a_5873	TGGCCCGGGAACACATGAAA
	Kmt2a_5881	CTACCATTTCATGTGTTCCC
	Kmt2a_5887	GAAGACACAGTTCTTGGCCC
	Kmt2a_5888	GGAAGACACAGTTCTTGGCC
	Kmt2a_5935	AGTGTATTGTCAGCGGCATC
	Kmt2a_5970	AAAACTTCAAATCCATTCTC
	Kmt2a_6024	TTGAAGGAATCAGCTTGCGC
	Kmt2a_6038	TTGCGCAGGAAGTTCCTTAA
	Kmt2a_6068	GGGTCCTACCTATCATCATG
	Kmt2a_6071	GAAAATATCCACATGATGAT
	Kmt2a_6075	ATATCCACATGATGATAGGT
	Kmt2a_6147	TGGACTTACTGGTATCCAAT
	Kmt2a_6157	CCAGTACACCCGAGAACACC
	Kmt2a_6184	ACAGCGCTTCCGGGCATCTG
	Kmt2a_6186	ACTGGAGCACCACAGATGCC
	Kmt2a_6193	TGTGTACACACAGCGCTTCC
	Kmt2a_6217	TGTGTACACATGCAAGATCA
	Kmt2a_6233	CCGGCTCTACAACAGGAGGG
	Kmt2a_6236	TATCCGGCTCTACAACAGGA
	Kmt2a_6237	ATATCCGGCTCTACAACAGG
	Kmt2a_6240	TTGATATCCGGCTCTACAAC
	Kmt2a_6252	TCAACCGTGCTGTTGATATC
	Kmt2a_6259	AGAGCCGGATATCAACAGCA
	Kmt2a_6298	TATAAATGATGATGGGCTAT
	Kmt2a_6305	ACTAACCTATAAATGATGAT
	Kmt2a_6372	TCAGTCCTCCGTCGCCAGAT
	Kmt2a_6397	ATGATAATAACAGGAGCCTG
	Kmt2a_6434	AGCTGGGTGTTCGAATCCTA
	Kmt2a_6462	CCAGCTACTCGCCTACACAG
	Kmt2a_6462	CAGCCAGGGGACCTCTGTGT
	Kmt2a_6470	TCGCCTACACAGAGGTCCCC
	Kmt2a_6475	AGGCAATGGGCGGCAGCCAG
	Kmt2a_6485	TACCTGCAGAAGGCAATGGG
	Kmt2a_6533	ACTCACGAAATCGTCACAGT
	Kmt2a_6548	GAAGACCAGAAGACAGTAAC
	Kmt2a_6554	GGTGACCCGTTACTGTCTTC
	Kmt2a_6576	GTCTTCGGAGCATTGGCTCT
	Kmt2a_6612	ATGCGGAGCTTGGACCGCAG
	Kmt2a_6613	TATGCGGAGCTTGGACCGCA
	Kmt2a_6642	TAAGCGCTCCCCGTTCTCAC
	Kmt2a_6644	ATAATGTCTCCAGTGAGAAC
	Kmt2a_6660	GAACGGGGAGCGCTTACTCC
	Kmt2a_6667	GACTGAGGAAACACTACTCC
	Kmt2a_6695	CAGGATCTGTGGCAGTCCCA
	Kmt2a_6727	TGAGGCCAGTGCCAAAGCAT
	Kmt2a_6737	GCCAAAGCATCGGATCGAGG
	Kmt2a_6738	CCAAAGCATCGGATCGAGGA
	Kmt2a_6765	TGAGTTCAAGTGCTAATCTC
	Kmt2a_6788	TCCTCTGTGAGCTTGAAGAG
	Kmt2a_6806	TCAAGCTCACAGAGGACAGT
	Kmt2a_6829	AGGCTCCAAAACCAGTCATC
	Kmt2a_6829	TGACGACCCATCCAGATGAC
	Kmt2a_6853	ACTACACCGCTTCACTTCCG
	Kmt2a_6858	CGTCACCCTCGGAAGTGAAG
	Kmt2a_6877	GCGGTGTAGTGCTTCAGACT
	Kmt2a_6887	GCTTCAGACTTGGTACCCAA
	Kmt2a_6968	GCACATAGCACAGCTTACCC
	Kmt2a_6974	GTGTCAGTTTAGGGATTCCA
	Kmt2a_6991	AATCCCTAAACTGACACCAC
	Kmt2a_7060	AGAAGAAAAGGGCACTGTAG
	Kmt2a_7096	CCTCAAGTGGAGCTGTGGGT
	Kmt2a_7100	GGCCCCTCAAGTGGAGCTGT
	Kmt2a_7109	TACCCACAGCTCCACTTGAG
	Kmt2a_7138	AAGTGACAGAGACCAGCACA
	Kmt2a_7139	ACTGGGAAGGATCCATGTGC
	Kmt2a_7201	GCCCATACCAGGGAGCTTCA
	Kmt2a_7211	ATGGCCTGTGGCCCATACCA
	Kmt2a_7275	CTAGAGACAGGAGACAGAAA
	Kmt2a_7333	CACCTGGCCAGGTTCCAAGT
	Kmt2a_7337	AGTAAATCCTACTTGGAACC
	Kmt2a_7383	AACACCTCATCAGCAAACTC
	Kmt2a_7410	GGTCGTTGCCCAAGAAACCC
	Kmt2a_7431	TCAGATGAAACATTATTACA
	Kmt2a_7504	TAAAGGTCAATCCACACAAG
	Kmt2a_7519	ACAAGTGGAAGGATCTTCCA
	Kmt2a_7528	AGGATCTTCCAAGGAGTTAC
	Kmt2a_7536	CCAAGGAGTTACAGGCACCC
	Kmt2a_7542	ACTTTGACCGAGCACTTCCG
	Kmt2a_7546	ACAGGCACCCCGGAAGTGCT
	Kmt2a_7574	GTGACACCTCTGAAGATGGA
	Kmt2a_7630	CACTGACTCTATGTGTGCGG
	Kmt2a_7632	CACACTGACTCTATGTGTGC
	Kmt2a_7633	GCACACTGACTCTATGTGTG
	Kmt2a_7679	GTCTCAGCCTCCAGAAGCCC
	Kmt2a_7685	GAACTCCTGGGCCAGCTCCT
	Kmt2a_7685	GCCTCCAGAAGCCCAGGAGC
	Kmt2a_7715	CTTGGGATAAGGTATTGTTG
	Kmt2a_7716	TCTTGGGATAAGGTATTGTT
	Kmt2a_7717	ATCTTGGGATAAGGTATTGT
	Kmt2a_7726	ACTTTGAGGATCTTGGGATA
	Kmt2a_7784	TGGGGCCATCTGGAATCATC
	Kmt2a_7804	TCCAGATGGCCCCAAGCCTC
	Kmt2a_7807	AGATGGCCCCAAGCCTCAGG
	Kmt2a_7844	ACCGTGCGCGGGCACTGCGC
	Kmt2a_7855	GAACATGTTAGACCGTGCGC
	Kmt2a_7888	AGACCTGACTCCATACAGTG
	Kmt2a_7889	AAGACCTGACTCCATACAGT
	Kmt2a_7889	TTTGGGCTCACCCCACTGTA
	Kmt2a_7890	TAAGACCTGACTCCATACAG
	Kmt2a_7929	CCAGTGGAATTGCTGTAGAA
	Kmt2a_7982	GGTCGTCGGCCCCATCTACC
	Kmt2a_7982	TCAGCAGAAGGCCAGGTAGA
	Kmt2a_7984	AGCAGAAGGCCAGGTAGATG
	Kmt2a_7996	GTCGGAAGTGCTCAGGTCGT
	Kmt2a_8003	CATCTTCGTCGGAAGTGCTC
	Kmt2a_8014	ATAGTATAAGTCATCTTCGT
	Kmt2a_8057	ACGCGGACTGTGATTTCCTC
	Kmt2a_8062	CAGCCGCTCCTCTCCACCCG
	Kmt2a_8325	GAGTGGCAGTTATCCAGCTT
	Kmt2a_8342	CTTTCACTCTGCTTACAGAG
	Kmt2a_8359	TGTAAGCAGAGTGAAAGCAC
	Kmt2a_8360	GTAAGCAGAGTGAAAGCACA
	Kmt2a_8372	GCTGAGCTTCCAAGGAATCC
	Kmt2a_8401	GACTCTGCGGCTCGATTCCA
	Kmt2a_8508	ATAACAACAGTGATGACTGT
	Kmt2a_8525	AGTCCATGATATCTGAAGGC
	Kmt2a_8529	ACAAAGTCCATGATATCTGA
	Kmt2a_8565	TCACCCAGGGCCTGCATAGA
	Kmt2a_8566	AAAGAATACTCCATCTATGC
	Kmt2a_8578	CGACTCCGGGCTCTCACCCA
	Kmt2a_8579	ACGACTCCGGGCTCTCACCC
	Kmt2a_8591	GCTCAGAGGAGGACGACTCC
	Kmt2a_8602	AAGAGTCAAGAGCTCAGAGG
	Kmt2a_8621	GAGCTCTTGACTCTTGGTGA
	Kmt2a_8644	ACTGGGTCTTGACAGTAATA
	Kmt2a_8657	AGTAATAGGGAAAAGGATAT
	Kmt2a_8709	GAGGAGACACTACTGTCCAC
	Kmt2a_8763	AGGTCAGATGGCAGCTCAAG
	Kmt2a_8775	GTCAGGACAGAGAGGTCAGA
	Kmt2a_8783	TGCGGGTGGTCAGGACAGAG
	Kmt2a_8800	GCTGGGGACAGTGGGGCTGC
	Kmt2a_8807	GATTCTGGCTGGGGACAGTG
	Kmt2a_8808	GGATTCTGGCTGGGGACAGT
	Kmt2a_8830	CAGCCAGAATCCCAGCAGAC
	Kmt2a_8896	AAAATCAGTAGCCTCTTCCG
	Kmt2a_8897	AAATCAGTAGCCTCTTCCGA
	Kmt2a_8964	TGTCCTTGGATGAAATGATC
	Kmt2a_8965	GTGTCCTTGGATGAAATGAT
	Kmt2a_8972	ACACCCGATCATTTCATCCA
	Kmt2a_9011	GTTCCACGGAGCCACAGGGA
	Kmt2a_9011	CATATCTCCAGCCCTCCCTG
	Kmt2a_9012	TGTTCCACGGAGCCACAGGG
	Kmt2a_9025	GTTGCCATGGCCTTGTTCCA
	Kmt2a_9043	ACAAGGCCATGGCAACAGTC
	Kmt2a_9062	CAGGATTTAACTAGAAACAG
	Kmt2a_9083	TGGGGGAAACAGGTACCTGA
	Kmt2a_9100	GTTCTGGACGGGAACAGTGG
	Kmt2a_9101	GGTTCTGGACGGGAACAGTG
	Kmt2a_9102	TGGTTCTGGACGGGAACAGT
	Kmt2a_9111	ACATACTTCTGGTTCTGGAC
	Kmt2a_9142	AGATGGGCCAGGGCTGTCAG
	Kmt2a_9198	TCAGTGGCTGGTTTCAGGTG
	Kmt2a_9214	AACAACAATGAGTTTCTCAG
	Kmt2a_9252	AGAGTCTGGAGAACATAAAG
	Kmt2a_9272	GTTCTCCAGACTCTTCCAAA
	Kmt2a_9307	GGGTGTAGAACTAACAGGAG
	Kmt2a_9312	ACACTGGGTGTAGAACTAAC
	Kmt2a_9328	GGTATTTGTCTCCATCACAC
	Kmt2a_9328	TAGTTCTACACCCAGTGTGA
	Kmt2a_9343	TGTGATGGAGACAAATACCT
	Kmt2a_9349	GGAGACAAATACCTCGGTAT
	Kmt2a_9349	TCCCATGGGCCCCAATACCG
	Kmt2a_9351	AGACAAATACCTCGGTATTG
	Kmt2a_9363	AGGGTGAGCCCACTTCCCAT
	Kmt2a_9364	CAGGGTGAGCCCACTTCCCA
	Kmt2a_9366	TATTGGGGCCCATGGGAAGT
	Kmt2a_9383	AGTGGGCTCACCCTGACCAC
	Kmt2a_9388	CAAGCTTGGGTTTAGTCCTG
	Kmt2a_9401	ACGGAGAGGGTGGCAAGCTT
	Kmt2a_9431	GCAATCCTTTGCTAGCAGGA
	Kmt2a_9470	CGGGGAAGGAATGTAGGTGC
	Kmt2a_9476	CAGCTGCGGGGAAGGAATGT
	Kmt2a_9488	AACTACTTTGAGCAGCTGCG
	Kmt2a_9512	GAGGACTGCTGATGTTGGGA
	Kmt2a_9516	GAAGGAGGACTGCTGATGTT
	Kmt2a_9657	CGAGTGTGCAGACGAGATAT
	Kmt2a_9699	ATATTTGAAGGGGCACTAGA
	Kmt2a_9789	GACCCCAAGTCTAACAGACT
	Kmt2a_9905	CTGTTACCACCACAGAGTGT
	Kmt2a_9971	GATACTAGCCACCTGACATC
	Kmt2a_9972	ATACTAGCCACCTGACATCT
	Kmt2a_10012	CATGGATACCACATTCAGGA
	Kmt2a_10049	GAACTGATGTGCTACTTGTA
	Kmt2a_10050	GGAACTGATGTGCTACTTGT
	Kmt2a_10089	ATGTCACCTTAGCCAACCAG
	Kmt2a_10094	CTGGGGTCCCAAGCAACCTC
	Kmt2a_10098	TAGCCAACCAGAGGTTGCTT
	Kmt2a_10349	GAACACTATAAGCTACAGCG
	Kmt2a_11080	GTCACTGACAGATAAAGTCC
	Kmt2a_11147	GTGAACGGTTTGCGGATGCT
	Kmt2a_11165	TCAGAAACACAACGGCATCA
	Kmt2a_11287	CCTTAGGTGGACCTCAGCCC
	Kmt2a_11505	AAAAGACCCCGACCATGGAT
	Kmt2a_11510	TACAGAAAAGACCCCGACCA
	Kmt2a_11540	TGTAAGAGAAACATCGATGC
	Kmt2a_11564	GAGATGGTGATTGAATACGC
	Kmt2a_11656	CATGTTCCGAATTGATGACT
	Kmt2a_11659	GTTCCGAATTGATGACTCGG
	Kmt2a_11727	ATGACCCGGGAGTAGCAGTT
	Kmt2a_11733	GTGAGCCTAACTGCTACTCC
	Kmt2a_11734	TGAGCCTAACTGCTACTCCC
	Kmt2a_11740	CCCATCAATATTGATGACCC
	Kmt2a_11785	CCCCCGGTAGATCTTACGCA
	Kmt2a_11795	GCCATGCGTAAGATCTACCG
	Kmt2a_11796	CCATGCGTAAGATCTACCGG
	Kmt2a_11797	CATGCGTAAGATCTACCGGG
	Kmt2a_11818	AATGGGGAACTTATAGTCAT
	Kmt2b_412	GGACCGAAGCGCAGAGCGCA
	Kmt2b_413	GGGACCGAAGCGCAGAGCGC
	Kmt2b_449	GCTTGCGGCCCCGACCCCGA
	Kmt2b_497	GGACAGGAGTCACATCTGCT
	Kmt2b_528	TCCCCCCAAAGGCCCCTACT
	Kmt2b_536	AAGGCCCCTACTCGGAAACG
	Kmt2b_555	GGGGTGAGGAGGGCACAGAA
	Kmt2b_559	TGAGGAGGGCACAGAACGGA
	Kmt2b_565	GGGCACAGAACGGATGGTGC
	Kmt2b_585	AGGCACTGACTGAACTTCTC
	Kmt2b_588	CACTGACTGAACTTCTCCGG
	Kmt2b_612	CCCAAGCACCCCAACCCCCC
	Kmt2b_645	CGAGACCGTCGGGGAGTAGA
	Kmt2b_651	GTGAACCCTCTACTCCCCGA
	Kmt2b_769	GTTCTTTACTGGAACCACAG
	Kmt2b_788	GTTCCAGTAAAGAACAAAGC
	Kmt2b_795	TAAAGAACAAAGCTGGCAGT
	Kmt2b_815	TGGAAATGCAAGGAGGGACC
	Kmt2b_842	GGACCTGGAACCCCCAAACG
	Kmt2b_842	CAGGCTGTCCTCCACGTTTG
	Kmt2b_944	AAGGCCAAGAAAGTGAAGAT
	Kmt2b_971	TTGTCCCAGGAACTAGAATC
	Kmt2b_976	CCAGGAACTAGAATCAGGTC
	Kmt2b_977	CAGGAACTAGAATCAGGTCA
	Kmt2b_993	GTCAGGGTCATGGTCAACGT
	Kmt2b_994	TCAGGGTCATGGTCAACGTG
	Kmt2b_1296	GGTGGAGGAGATGTTGAAGG
	Kmt2b_1297	AGGTGGAGGAGATGTTGAAG
	Kmt2b_1298	GAGGTGGAGGAGATGTTGAA
	Kmt2b_1407	CATGTAGCTGGGACAAGAGG
	Kmt2b_1432	AGCTACATGCTCTAGGAAGA
	Kmt2b_1433	GCTACATGCTCTAGGAAGAG
	Kmt2b_1452	GCCCGCTGGCTAGGAGTCAG
	Kmt2b_1462	TCCCCTGACTCCTAGCCAGC
	Kmt2b_1471	TCCTAGCCAGCGGGCAGAGA
	Kmt2b_1496	GCTGCTCGGTCAGGACCAGA
	Kmt2b_1500	GTGGGAGAAAGGGTGCCCTC
	Kmt2b_1519	GGTGGTGCTAGGGTTTGGAG
	Kmt2b_1623	GAGGAGCGAGCACTCACTAC
	Kmt2b_1645	CCGGGGTGTCTTGATAACAC
	Kmt2b_1646	GCCGGGGTGTCTTGATAACA
	Kmt2b_1656	CCCGTGTTATCAAGACACCC
	Kmt2b_1664	GATCTTCATCCATAAATCGC
	Kmt2b_1693	AGATCCTCCCAAACCTCCAA
	Kmt2b_1698	ACAATAGAAGCCTCCACCTT
	Kmt2b_1752	GAGACTGGTACTGGTTCCTG
	Kmt2b_1820	GGATAGACCGCCTCTTCTCA
	Kmt2b_1821	CAGTCCCACTCCCTGAGAAG
	Kmt2b_1821	AGGATAGACCGCCTCTTCTC
	Kmt2b_1836	AGAAGAGGCGGTCTATCCTA
	Kmt2b_1837	GAAGAGGCGGTCTATCCTAA
	Kmt2b_1851	AGTGAGGTCCAGCGAAATGT
	Kmt2b_1852	TAGTGAGGTCCAGCGAAATG
	Kmt2b_1854	TAAGGGAACCCACATTTCGC
	Kmt2b_1869	TTCGCTGGACCTCACTAACC
	Kmt2b_1870	TCGCTGGACCTCACTAACCC
	Kmt2b_1944	AGGAGCAAGGGCCTCCGGGA
	Kmt2b_1945	AAGGAGCAAGGGCCTCCGGG
	Kmt2b_1956	TGAGGGGCCCGAAGGAGCAA
	Kmt2b_1974	GCTTCACTTGGGGTAAACTG
	Kmt2b_1985	TCTTCAGGTGGGCTTCACTT
	Kmt2b_1996	CGATTCATAGATCTTCAGGT
	Kmt2b_1997	CCGATTCATAGATCTTCAGG
	Kmt2b_2008	CCACCTGAAGATCTATGAAT
	Kmt2b_2031	GTTTCAAGAGCCCCAAGAGG
	Kmt2b_2070	GCTGGAGAGTCATCAGCAGG
	Kmt2b_2073	TCTGCTGGAGAGTCATCAGC
	Kmt2b_2098	TCCAGCAGAGCCTGAGCCTA
	Kmt2b_2104	AGAGCCTGAGCCTAGGGCAG
	Kmt2b_2105	GAGCCTGAGCCTAGGGCAGT
	Kmt2b_2122	GCGAGGCAAGCTGAGGTGAT
	Kmt2b_2129	GGACAAAGCGAGGCAAGCTG
	Kmt2b_2139	GTGACCACAGGGACAAAGCG
	Kmt2b_2150	TAACAGGACTGGTGACCACA
	Kmt2b_2151	TTAACAGGACTGGTGACCAC
	Kmt2b_2183	AAGGTTGAGGTGCCCCCCCA
	Kmt2b_2184	AGAGCTGGAGCTCCATGGGG
	Kmt2b_2185	CAGAGCTGGAGCTCCATGGG
	Kmt2b_2186	TCAGAGCTGGAGCTCCATGG
	Kmt2b_2188	ACTCAGAGCTGGAGCTCCAT
	Kmt2b_2199	TGCTGGCCTTCACTCAGAGC
	Kmt2b_2204	GGAGCTCCAGCTCTGAGTGA
	Kmt2b_2344	GGAACCCAGACTTGCAACAC
	Kmt2b_2345	GGGAACCCAGACTTGCAACA
	Kmt2b_2351	AAGGCCCGTGTTGCAAGTCT
	Kmt2b_2365	CTCCACCCCAGATAGTGGCA
	Kmt2b_2370	TTCTCCTCCACCCCAGATAG
	Kmt2b_2370	TGGGTTCCCTGCCACTATCT
	Kmt2b_2371	GGGTTCCCTGCCACTATCTG
	Kmt2b_2374	TTCCCTGCCACTATCTGGGG
	Kmt2b_2402	GCACCTTAGCTCTCTTAAGA
	Kmt2b_2410	TAGCCTTCTTAAGAGAGCTA
	Kmt2b_2455	ACAGCAACAGCAGAAAGTGG
	Kmt2b_2467	GAAAGTGGCGGCTTCAATGC
	Kmt2b_2491	AAGCCCTGCAGTACAAACCG
	Kmt2b_2494	CCCTGCAGTACAAACCGAGG
	Kmt2b_2501	GTACAAACCGAGGAGGCTGT
	Kmt2b_2528	GTCAAACAGACCCCGGACAG
	Kmt2b_2557	CAGGTCTGAAGATGAATCCA
	Kmt2b_2594	GGCCTTGTAAAGGTGACTCA
	Kmt2b_2603	GGCCCTGAGTCACCTTTACA
	Kmt2b_2636	CCAAGGCCACAGCAGCGTGA
	Kmt2b_2653	CATGGCCCGAGCCTGACCCA
	Kmt2b_2671	GGGTACATCTTCAGGCACCA
	Kmt2b_2679	CTGAGGCGGGGTACATCTTC
	Kmt2b_2691	AGAGGGAGGGCACTGAGGCG
	Kmt2b_2706	GCCTCAGTGCCCTCCCTCTC
	Kmt2b_2708	GGTCCTGCCGATCCCGGAGA
	Kmt2b_2709	AGGTCCTGCCGATCCCGGAG
	Kmt2b_2714	TGGCGAGGTCCTGCCGATCC
	Kmt2b_2731	TCGGCAGGACCTCGCCACTG
	Kmt2b_2732	CGGCAGGACCTCGCCACTGA
	Kmt2b_2736	AGGACCTCGCCACTGAGGGT
	Kmt2b_2814	GTAGGCTCCGAGTCTCCCCC
	Kmt2b_2837	TCGGAGCCTACAGGGTCTAC
	Kmt2b_2839	GGAGCCTACAGGGTCTACAG
	Kmt2b_2857	CAGTGACCGCCGTGGTGTGT
	Kmt2b_2882	CGGTCACTGCCATCCCACCA
	Kmt2b_2899	CCATGGCAAGAAGATGAGAA
	Kmt2b_2910	AGATGAGAATGGCTCGTTGT
	Kmt2b_2921	GCTCGTTGTGGGCACTGTCG
	Kmt2b_2982	GTGTTGGGACCCCCAAATTT
	Kmt2b_2982	GCTTGGATAAACCTAAATTT
	Kmt2b_2998	ACAGCACTGCTTCTTAGTGT
	Kmt2b_3017	TGTCACACTTCCGGTATCTG
	Kmt2b_3018	CTGCTCCCCTCCCCAGATAC
	Kmt2b_3037	CCGGAAGTGTGACAAGATAG
	Kmt2b_3042	AGTGTGACAAGATAGAGGCT
	Kmt2b_3049	CAAGATAGAGGCTCGGAAGA
	Kmt2b_3080	ACAGCGTCTTCACTATCGTC
	Kmt2b_3105	GGAGATTCATCGGAATCCCA
	Kmt2b_3115	GGAGGCCTCAGGAGATTCAT
	Kmt2b_3226	TGACTTGCGCTGCAGTAGGA
	Kmt2b_3230	GGGCTGACTTGCGCTGCAGT
	Kmt2b_3261	CCCGACGCTGCGTCAAACAG
	Kmt2b_3273	TCCTCGAAGACATCATAGGA
	Kmt2b_3274	GTCCTCGAAGACATCATAGG
	Kmt2b_3306	ACTCAGATGACTCAGAGCCC
	Kmt2b_3308	TCAGATGACTCAGAGCCCGG
	Kmt2b_3324	GGGGTGCGACGTCTTGGAGC
	Kmt2b_3343	GAGCATACCATGTTCTCTGG
	Kmt2b_3344	AGAGCATACCATGTTCTCTG
	Kmt2b_3363	TGCTCCTCAGGTTCTAGTAC
	Kmt2b_3370	GCTGCCAGTACTAGAACCTG
	Kmt2b_3381	TAGAACCTGAGGAGCAGAGC
	Kmt2b_3402	TGCAACACAGGCTGCAGGGT
	Kmt2b_3414	CGGGCCTTGAGCTGCAACAC
	Kmt2b_3429	TGTTGCAGCTCAAGGCCCGA
	Kmt2b_3443	GGGCCGTGCTGACCTTGTCC
	Kmt2b_3447	CCAGGGGCTAAAGCATCCTA
	Kmt2b_3470	CATTGGGAAAAGAGGCAAAG
	Kmt2b_3512	GGAAAGCAGAAGTCTCCTGA
	Kmt2b_3522	AGTCTCCTGACGGTGTGCAC
	Kmt2b_3530	CCTTAAAATCTACTCGGACC
	Kmt2b_3546	TCTAGGTCGCAATCCTCCTG
	Kmt2b_3567	ATTGCGACCTAGAGAATGTG
	Kmt2b_3578	GAGAATGTGTGGCTTATGGG
	Kmt2b_3608	GTGCTGACTTCTGTGCCAGG
	Kmt2b_3612	CACACCATCGGTGGCCCCCC
	Kmt2b_3621	CACAGCAGACACACCATCGG
	Kmt2b_3624	GCACACAGCAGACACACCAT
	Kmt2b_3644	TGTCTGCTGTGTGCTAGCAA
	Kmt2b_3655	TGCTAGCAAAGGCCTCCATG
	Kmt2b_3656	ACAAAGCACCAACCTCATGG
	Kmt2b_3659	AGGACAAAGCACCAACCTCA
	Kmt2b_3659	AGCAAAGGCCTCCATGAGGT
	Kmt2b_3661	GACTTGGCAAAAAACCAGCT
	Kmt2b_3677	GGAAAGGATCGCAGCAGACT
	Kmt2b_3701	CAGCCTCCTCCAGACAGAAG
	Kmt2b_3702	TCAGCCTCCTCCAGACAGAA
	Kmt2b_3717	TCTGTCTGGAGGAGGCTGAG
	Kmt2b_3729	GTGTCACGATGCTGAGGTGA
	Kmt2b_3730	GGTGTCACGATGCTGAGGTG
	Kmt2b_3735	CACCAGGTGTCACGATGCTG
	Kmt2b_3744	CACCTCAGCATCGTGACACC
	Kmt2b_3779	GGCCTTTGCGCCCACAAACA
	Kmt2b_3795	TTTGTGGGCGCAAAGGCCGA
	Kmt2b_3802	GCGCAAAGGCCGAGGGTCCA
	Kmt2b_3805	CAAAGGCCGAGGGTCCAAGG
	Kmt2b_3806	AAAGGCCGAGGGTCCAAGGT
	Kmt2b_3807	AAGGCCGAGGGTCCAAGGTG
	Kmt2b_3815	GACAGCGTTCACATTCCAGG
	Kmt2b_3818	GACGACAGCGTTCACATTCC
	Kmt2b_3854	GCTTACCACCCAGCCTGCCT
	Kmt2b_3873	TGGGACCCAGCTACCCAACC
	Kmt2b_3874	GGGACCCAGCTACCCAACCC
	Kmt2b_3875	GTCTACGCGTGGCCCGGGTT
	Kmt2b_3898	CACGCGTAGACGGCGCCACT
	Kmt2b_3903	ACACAGGCTGAACAGATCTG
	Kmt2b_3905	GCACACAGGCTGAACAGATC
	Kmt2b_3919	ACAGCTCTTACAGCGCACAC
	Kmt2b_3934	TGTGCGCTGTAAGAGCTGTG
	Kmt2b_3944	AAGAGCTGTGGGGCAACTCC
	Kmt2b_3966	GCAAGAACTGGGATGTCGAG
	Kmt2b_3998	CATAGAGCTCGGTGCACCTG
	Kmt2b_3999	TCATAGAGCTCGGTGCACCT
	Kmt2b_4019	ACCGAGCTCTATGAAAAAGG
	Kmt2b_4020	CCGAGCTCTATGAAAAAGGT
	Kmt2b_4021	AATTGGGCAGTAGTTCCCTG
	Kmt2b_4022	AAATTGGGCAGTAGTTCCCT
	Kmt2b_4023	CAAATTGGGCAGTAGTTCCC
	Kmt2b_4102	GTGTGCACAGTGTGACCACT
	Kmt2b_4106	CACACTTGGCATGCACCCAG
	Kmt2b_4120	ACCTGAGAGTCCCTCACACT
	Kmt2b_4121	TGGGTGCATGCCAAGTGTGA
	Kmt2b_4130	GCCAAGTGTGAGGGACTCTC
	Kmt2b_4154	GAAGACTACGAGATCCTTTC
	Kmt2b_4185	ACTCAGTGTTGTACACGTGT
	Kmt2b_4197	GGCTGTGTCGCCCCAGCACA
	Kmt2b_4197	ACACGTGTGGGCCATGTGCT
	Kmt2b_4220	CACTCAGGGCCTCTCGCCAG
	Kmt2b_4222	GACACAGCCCCGCTGGCGAG
	Kmt2b_4233	GCTGGCGAGAGGCCCTGAGT
	Kmt2b_4246	CTGACGCAGGCCTCCCTGCA
	Kmt2b_4258	CCTGCAGGGAGGCCTGCGTC
	Kmt2b_4268	GGCCTGCGTCAGGTGCTCCA
	Kmt2b_4285	CCAGGGCCTGTTAAGCTCAA
	Kmt2b_4288	GGGCCTGTTAAGCTCAAAGG
	Kmt2b_4304	CCTGGGTGCACAGCAGCAAT
	Kmt2b_4305	ACCTGGGTGCACAGCAGCAA
	Kmt2b_4349	GTAAATCACAGGGTCCTGGG
	Kmt2b_4360	TCCCACAGCTTGTAAATCAC
	Kmt2b_4417	TCACCTACAGCACAGCTTCA
	Kmt2b_4443	ACGTAGTGGCCATCTTGATG
	Kmt2b_4476	AAGGAGAGACCCCAGAGCGC
	Kmt2b_4477	AGGAGAGACCCCAGAGCGCC
	Kmt2b_4496	TCAGTAGGAGTCCTTTCATC
	Kmt2b_4496	CGGGCTGGAAGCCAGATGAA
	Kmt2b_4510	GATGAAAGGACTCCTACTGA
	Kmt2b_4516	GAACGCAGACTCTAGCAGCT
	Kmt2b_4517	AGAACGCAGACTCTAGCAGC
	Kmt2b_4552	TCGCCAGTACTTAGGATCAT
	Kmt2b_4553	GTCGCCAGTACTTAGGATCA
	Kmt2b_4560	ACGCCCATGATCCTAAGTAC
	Kmt2b_4560	GTACTCCGTCGCCAGTACTT
	Kmt2b_4566	ATGATCCTAAGTACTGGCGA
	Kmt2b_4575	AGTACTGGCGACGGAGTACA
	Kmt2b_4589	CATTGGGGAGCACTCCGCTG
	Kmt2b_4604	ATGGAGGCAACACAGCATTG
	Kmt2b_4606	GGATGGAGGCAACACAGCAT
	Kmt2b_4623	GCATAGACATGGTCCAAGGA
	Kmt2b_4672	GGAATCAGAGACCCCAGAAT
	Kmt2b_4672	TGGAGGCTGCCCCGATTCTG
	Kmt2b_4673	GAATCAGAGACCCCAGAATC
	Kmt2b_4674	AATCAGAGACCCCAGAATCG
	Kmt2b_4689	CCTGCTGAAGGATCCCCTGG
	Kmt2b_4727	CCAGGTGTGAGAAAGCAGCT
	Kmt2b_4754	GACAGAGTGCACACTGACGA
	Kmt2b_4755	AGACAGAGTGCACACTGACG
	Kmt2b_4775	TGTGCACTCTGTCTCAAGTA
	Kmt2b_4776	GTGCACTCTGTCTCAAGTAT
	Kmt2b_4817	ACTCATTCTGCCCAATGTAC
	Kmt2b_4817	GCGGGGCGGCTCCTGTACAT
	Kmt2b_4830	TGTACATTGGGCAGAATGAG
	Kmt2b_4858	AAACACTTCAGCTGACCAAA
	Kmt2b_4883	GAAGTGTTTGAGGAGAATGA
	Kmt2b_4897	AGCAGCATGGACGTTCTTGA
	Kmt2b_4910	TTCCACGTGCAACAGCAGCA
	Kmt2b_4923	ATGCTGCTGTTGCACGTGGA
	Kmt2b_4955	CAACTGTGGCTCCAGGCTTG
	Kmt2b_4967	CTCAAGCCTGGAGCCACAGT
	Kmt2b_4969	GGACAGGCAGCAGCCAACTG
	Kmt2b_4985	AGTTGCTGAGACATGAGGAC
	Kmt2b_4990	GTGGAAGTTGCTGAGACATG
	Kmt2b_5009	TGGCCCGGGCACACATGAAG
	Kmt2b_5023	GAAGATGCAGTAGCTGGCCC
	Kmt2b_5038	GGCCAGCTACTGCATCTTCC
	Kmt2b_5050	CATCTTCCAGGATGACAAGA
	Kmt2b_5084	AAACACACAGACCTCCTAGA
	Kmt2b_5084	GGCCCACCTTGCCATCTAGG
	Kmt2b_5092	AGACCTCCTAGATGGCAAGG
	Kmt2b_5095	ATCAGGGGTCACGATCTCCT
	Kmt2b_5108	CAGGAGATCGTGACCCCTGA
	Kmt2b_5110	AAGAACATCAAAACCATCAG
	Kmt2b_5137	TGTTCTTCGGCGAGTCTATG
	Kmt2b_5147	CGAGTCTATGTGGACTTCGA
	Kmt2b_5210	GATGTCATCAATGTACTCAT
	Kmt2b_5215	GTTGATTCTGATGGAGCCTA
	Kmt2b_5234	TCCATCAGAATCAACTCCCT
	Kmt2b_5239	GAGATCAGATAGGGTGCCCA
	Kmt2b_5240	AGAGATCAGATAGGGTGCCC
	Kmt2b_5248	ACAGTCTGAGAGATCAGATA
	Kmt2b_5249	CACAGTCTGAGAGATCAGAT
	Kmt2b_5264	TCTGATCTCTCAGACTGTGA
	Kmt2b_5282	GAGGGTCGACTCTTCCCCAT
	Kmt2b_5285	GTGCTCACTGGTAGCCAATG
	Kmt2b_5286	GGTGCTCACTGGTAGCCAAT
	Kmt2b_5296	CCAATACAGGCGGGAGCATC
	Kmt2b_5305	CACTGTGCTCCAATACAGGC
	Kmt2b_5306	CCACTGTGCTCCAATACAGG
	Kmt2b_5307	CCAGATGCTCCCGCCTGTAT
	Kmt2b_5309	CATCCACTGTGCTCCAATAC
	Kmt2b_5317	CCGCCTGTATTGGAGCACAG
	Kmt2b_5325	ATTGGAGCACAGTGGATGCT
	Kmt2b_5328	GGAGCACAGTGGATGCTCGG
	Kmt2b_5337	TGGATGCTCGGAGGCGCTGC
	Kmt2b_5370	GAATTCTAGAGTATCGCCCT
	Kmt2b_5371	AATTCTAGAGTATCGCCCTT
	Kmt2b_5373	TTCTAGAGTATCGCCCTTGG
	Kmt2b_5375	GCTCCTCCCTTGGCCCCCAA
	Kmt2b_5431	AGGGGTTGGGCTATGCACAA
	Kmt2b_5450	AGTGCTACCTACCTGAGGAA
	Kmt2b_5450	CATAGCCCAACCCCTTCCTC
	Kmt2b_5455	ACCCAAGTGCTACCTACCTG
	Kmt2b_5457	GGGATCAGAGAATCTGTATC
	Kmt2b_5471	GATACAGATTCTCTGATCCC
	Kmt2b_5477	AGTGGTGTACAGGATCTCCA
	Kmt2b_5500	GGGATCCAGATTCTGAATGG
	Kmt2b_5561	GAGCCCCTGAGAAGGAGCGA
	Kmt2b_5569	TTTGATTCGAGCCCCTGAGA
	Kmt2b_5604	TGCCCAACTACTCACCGTCT
	Kmt2b_5607	CCCCCTAAGGGCCTCCGAGA
	Kmt2b_5620	ACCAAAAGAGACTCCCCCTA
	Kmt2b_5649	CCATCGTGCTTACCTGGAGA
	Kmt2b_5671	AGTAGGGATGTGGTGGGTCA
	Kmt2b_5686	GACCCACCACATCCCTACTG
	Kmt2b_5687	AGTCCGAGTCTCCCACAGTA
	Kmt2b_5687	ACCCACCACATCCCTACTGT
	Kmt2b_5688	AAGTCCGAGTCTCCCACAGT
	Kmt2b_5715	CGGACTTTCCAGCTCCCCCA
	Kmt2b_5740	ATCTCGGCGTCCTAGCCCCC
	Kmt2b_5766	GGAGAGGAGGTCCTCCGGGA
	Kmt2b_5766	CCAGGCCACCACCATCCCGG
	Kmt2b_5771	TGAGAGGAGAGGAGGTCCTC
	Kmt2b_5800	CAGGGGCACCCTGAGCTGAG
	Kmt2b_5802	TCAGAACTTCCCCTCAGCTC
	Kmt2b_5803	CAGAACTTCCCCTCAGCTCA
	Kmt2b_5817	GCTGTGACTGAGGTAGACAG
	Kmt2b_5840	GCTCCCCTGAGGTAGGTGTG
	Kmt2b_5846	ACAGCCCTCACACCTACCTC
	Kmt2b_5847	CAGCCCTCACACCTACCTCA
	Kmt2b_5847	GGAGCCAGCTCCCCTGAGGT
	Kmt2b_5848	AGCCCTCACACCTACCTCAG
	Kmt2b_5868	GGAGATGGGGCCAGGTCAGG
	Kmt2b_5956	AGGACTAAGTGCTGCTGACC
	Kmt2b_5963	GCAGGCTGGCTGCAAAGTCC
	Kmt2b_5979	ACTTTGCAGCCAGCCTGCTG
	Kmt2b_6045	GGAGCAGCCAGGGAGGTCCA
	Kmt2b_6080	AGTGGACATAGTGAGTGGTA
	Kmt2b_6085	AGGGAAGTGGACATAGTGAG
	Kmt2b_6104	GGCCAGACACCACGGTCACA
	Kmt2b_6137	GAGCTCCAGCAAGGGAACTG
	Kmt2b_6182	CAGCTGGACGGAGTGGATGA
	Kmt2b_6219	CTGAGGCTGTCCAACAACCC
	Kmt2b_6220	TGAGGCTGTCCAACAACCCC
	Kmt2b_6221	GAGGCTGTCCAACAACCCCG
	Kmt2b_6254	CCTCCTTCAGGACCAGGAGT
	Kmt2b_6301	AGGCAGGTCTTCAGGAGGTT
	Kmt2b_6350	TTCGTGTTGAAGAACCTAGG
	Kmt2b_6383	AAGGAAGAGAGTCCTCTCTG
	Kmt2b_6384	GAAGGAAGAGAGTCCTCTCT
	Kmt2b_6435	CTAGTGGACAGGCTTTGTGG
	Kmt2b_6436	GCTAGTGGACAGGCTTTGTG
	Kmt2b_6446	GGTCAGCTGGGCTAGTGGAC
	Kmt2b_6469	GAGCCAAGCAAATGTTCGGG
	Kmt2b_6472	AGGGAGCCAAGCAAATGTTC
	Kmt2b_6473	CAGGGAGCCAAGCAAATGTT
	Kmt2b_6501	AGACTCAATACCCGGACCCC
	Kmt2b_6509	CAGGACCCAGACTCAATACC
	Kmt2b_6775	ACCTCCACCCCCACTAACAC
	Kmt2b_6928	ACTGATCCCTGGCACATGAT
	Kmt2b_7103	GTAGGTCTGAGGAACCATCG
	Kmt2b_7338	AAGAAGCACGAGGGCATGCA
	Kmt2b_7454	GGTAGCGGAACTTATAATGC
	Kmt2b_7513	GCCACCTCTGAATCCCCATG
	Kmt2b_7745	TCCCGCAGATCAGCTATCCA
	Kmt2b_7751	TACAAAACAGACCTCGTCCA
	Kmt2b_7781	TGTAAACGCAACATCGATGC
	Kmt2b_7857	AGCGAGAGAAGTTCTATGAT
	Kmt2b_7968	ATGACACGAGAGAAGCAGTT
	Kmt2c_736	AGAAGAGAGGTCCCTACCTG
	Kmt2c_765	CTCATCATCGATGTGTAGAG
	Kmt2c_772	TCGATGTGTAGAGTGGTCAC
	Kmt2c_773	CGATGTGTAGAGTGGTCACT
	Kmt2c_787	GTCACTGGGAATATGCCAAA
	Kmt2c_811	AGAACCATTATTAGTAAACG
	Kmt2c_830	GTGGACAAAGCTGTTGTCTC
	Kmt2c_831	TGGACAAAGCTGTTGTCTCA
	Kmt2c_872	AGCATTTGATAGTGGCTCCA
	Kmt2c_910	ACATGGGTAATGGTACATCT
	Kmt2c_926	TGCCAGCCCCTGCAGCACAT
	Kmt2c_930	ACCATTACCCATGTGCTGCA
	Kmt2c_931	CCATTACCCATGTGCTGCAG
	Kmt2c_949	GAAGTGACTAAAGTCCTGAA
	Kmt2c_984	GGAGCTTGGTCGATGTGTTC
	Kmt2c_1043	TGTGCAGTGTGTGACAGCCC
	Kmt2c_1049	ACTGATCTAAAAGATCTCCC
	Kmt2c_1081	ATGGTAGTGCTGACCACAAG
	Kmt2c_1094	ACTTGTGGTCAGCACTACCA
	Kmt2c_1095	CTTGTGGTCAGCACTACCAT
	Kmt2c_1100	CTATATCCAGGCACATCCCA
	Kmt2c_1112	GTGGAGTAACAGCTATATCC
	Kmt2c_1136	GTTACTCCACTAAAGCGTGC
	Kmt2c_1140	CTCCACTAAAGCGTGCTGGT
	Kmt2c_1204	GGGAGAAGATAGCAAGATGC
	Kmt2c_1226	GTATGTGATACATGTGACAA
	Kmt2c_1227	TATGTGATACATGTGACAAA
	Kmt2c_1241	CAGGTTGAAGACAAAAAGTA
	Kmt2c_1260	GTTGGCACTGATTTCATAAC
	Kmt2c_1277	ATGAAATCAGTGCCAACCAA
	Kmt2c_1281	AATCAGTGCCAACCAATGGC
	Kmt2c_1338	GCACACGATCTAGTACTCAG
	Kmt2c_1498	ATGTGACAAACCAACTGATC
	Kmt2c_1553	TGCATGTATTGTAAACACTT
	Kmt2c_1580	GAGATAGATCCCTTACATCC
	Kmt2c_1581	AGATAGATCCCTTACATCCA
	Kmt2c_1591	CTTACATCCAGGGAATGAAG
	Kmt2c_1613	GAGATGCCTGAACTACCTAC
	Kmt2c_1640	GCCAGTGGAATGGAAATTGA
	Kmt2c_1709	GAACAATTCCAGGTCTGCAC
	Kmt2c_1712	AGTGATCACCAGTGCAGACC
	Kmt2c_1727	AGACCTGGAATTGTTCCAGA
	Kmt2c_1731	AAAACTATAGTCTTACCATC
	Kmt2c_1776	ACTGTGTCAGGGCTTTCTAG
	Kmt2c_1787	TAATGAGACCAACTGTGTCA
	Kmt2c_1989	GACAGCAGCAGGTCCTCTTG
	Kmt2c_2014	GCTGCTGTCAGAGGACTCTG
	Kmt2c_2017	GCTGTCAGAGGACTCTGAGG
	Kmt2c_2076	TGTGGGGACAGTAAGGCTTC
	Kmt2c_2338	CAAGTCTGAACAAAGTGTGG
	Kmt2c_2361	CCGTGCAGCATGTCACATGA
	Kmt2c_2372	CCTTCATGTGACATGCTGCA
	Kmt2c_2387	CAGCAGAGTTGAAAGCTGGA
	Kmt2c_2424	GTGACTGAGATGTATGTTGT
	Kmt2c_2496	TGTTTGGACCGGGGTCTACC
	Kmt2c_2509	TGGTAGACCCCGGTCCAAAC
	Kmt2c_2512	TTAACATCACCCTACCTGTT
	Kmt2c_2513	AGACCCCGGTCCAAACAGGT
	Kmt2c_2514	TGGTTACTCCAAGCCCCCTA
	Kmt2c_2514	GACCCCGGTCCAAACAGGTA
	Kmt2c_2515	ATGGTTACTCCAAGCCCCCT
	Kmt2c_2534	AAGGCGGGCTCACTGTGTTA
	Kmt2c_2550	GTGTCTGGGGCCCAGGAAGG
	Kmt2c_2553	GAAGTGTCTGGGGCCCAGGA
	Kmt2c_2570	TGGGCCCCAGACACTTCAGA
	Kmt2c_2637	TATCTGTTATGCAGGGCCGA
	Kmt2c_2693	GCTGGGCTGTCAGGACGAGG
	Kmt2c_2720	GGCAGGTCTAAACTAAAGAG
	Kmt2c_2744	ATTGGAGCTGTTGTATTACC
	Kmt2c_2745	TTGGAGCTGTTGTATTACCT
	Kmt2c_2751	AAGAGCAAAAGTCTCACCCC
	Kmt2c_2867	CAGGATATGTGTGTAGTTTG
	Kmt2c_2891	AGTTTCGGCCAAGGAGCAGA
	Kmt2c_2914	ACATTGACCACACTGTGAAC
	Kmt2c_2939	TAATACTGACACAGTATGGA
	Kmt2c_2953	TCCATACTGTGTCAGTATTA
	Kmt2c_2960	TAAGAACCACTTTAGTGATC
	Kmt2c_2978	ACTAAAGTGGTTCTTAGCAA
	Kmt2c_2982	AAGTGGTTCTTAGCAAAGGT
	Kmt2c_3018	GCACTGTGTGTGAGGCCTGT
	Kmt2c_3022	AGGGTCAGTTGCCTTCCCAC
	Kmt2c_3022	TGTGTGTGAGGCCTGTGGGA
	Kmt2c_3041	CACATAGCAAGAGTCTTCCA
	Kmt2c_3042	TCACATAGCAAGAGTCTTCC
	Kmt2c_3088	CAATGGAGGGTCTAGGCAGT
	Kmt2c_3095	CTGTCTGCAATGGAGGGTCT
	Kmt2c_3101	TGGGAACTGTCTGCAATGGA
	Kmt2c_3105	CCTTTGGGAACTGTCTGCAA
	Kmt2c_3116	CCATTGCAGACAGTTCCCAA
	Kmt2c_3119	TTGCAGACAGTTCCCAAAGG
	Kmt2c_3123	AGACAGTTCCCAAAGGAGGC
	Kmt2c_3135	AAGGAGGCTGGAAATGCAAA
	Kmt2c_3158	TGTGTTTGGTGCAGACACTG
	Kmt2c_3189	CTGCAGGTTTGAGATGTGAA
	Kmt2c_3225	CAGGAAGACAGGCTGGCACA
	Kmt2c_3244	GTTCCGACAGCAGACAGGGC
	Kmt2c_3248	TGTAGTTCCGACAGCAGACA
	Kmt2c_3249	CTGTAGTTCCGACAGCAGAC
	Kmt2c_3268	CTGTCGGAACTACAGAGAAG
	Kmt2c_3281	ACTGTCTACACTGCAGAATG
	Kmt2c_3300	TGCAGTGTAGACAGTGTGAT
	Kmt2c_3340	TCAAAACTTAAATACTGAGG
	Kmt2c_3365	GTGGAAAATGTAGCAGACAT
	Kmt2c_3399	CCATTAGACACAGGCATATA
	Kmt2c_3400	ACCATTAGACACAGGCATAT
	Kmt2c_3408	ACTATCTTACCATTAGACAC
	Kmt2c_3423	GAGTCGCAGCAGTCTGAGGA
	Kmt2c_3488	CCTGGGTGTAGGTCTTAGGG
	Kmt2c_3489	TCCTGGGTGTAGGTCTTAGG
	Kmt2c_3499	CCCCCCTAAGACCTACACCC
	Kmt2c_3499	ACACACACCATCCTGGGTGT
	Kmt2c_3503	CCTAAGACCTACACCCAGGA
	Kmt2c_3505	GGTCAGACACACACCATCCT
	Kmt2c_3506	CGGTCAGACACACACCATCC
	Kmt2c_3525	GTGTGTGTCTGACCGAGTCA
	Kmt2c_3526	TAGCTGACTCATCCCTGACT
	Kmt2c_3554	TCCTGGGAGCTGTGACTGTG
	Kmt2c_3564	GCCTCACAGTCACAGCTCCC
	Kmt2c_3619	GATTATAAATCAGAATAGTG
	Kmt2c_3635	GGATGTCTGGAGGGGTCTGA
	Kmt2c_3668	CAGTCAGAACATTCAAGAGA
	Kmt2c_3676	ACATTCAAGAGATGGTGAAA
	Kmt2c_3689	GGTGAAATGGATGATAGTCG
	Kmt2c_3713	GGAGAACTTATGGATTGTGA
	Kmt2c_3739	ATCTGAATCTAGTCCTGAGC
	Kmt2c_3741	TCATCTCCAGCTTCCCGCTC
	Kmt2c_3764	GCTGGAGATGATGAAACTAA
	Kmt2c_3816	TATACTCTACCTGGTCTGTA
	Kmt2c_3818	AAAAGAAAACCATACAGACC
	Kmt2c_3835	TATAGGTATTGGTGGATTTA
	Kmt2c_3857	GTACGACAAAGAAGTCGAAC
	Kmt2c_3883	AGGAAAAGCCAAAAGATCTG
	Kmt2c_3902	GTGGTTAGAAAAGATTCTTC
	Kmt2c_3910	TAACTGCTCAGAAATAGAGC
	Kmt2c_3938	CAGTTACCTAGCAGAGATGA
	Kmt2c_3973	AGAAACAGGCTCATCAACTA
	Kmt2c_4203	GTAGAAGATGAACTCAGTAG
	Kmt2c_4301	AACACAGATGATGACATTCT
	Kmt2c_4361	AGGAGGCATCAGCAGTAGTG
	Kmt2c_4362	GAGGAGGCATCAGCAGTAGT
	Kmt2c_4363	TGAGGAGGCATCAGCAGTAG
	Kmt2c_4378	ACCTGGCTGAGGCAATGAGG
	Kmt2c_4395	CGTGAACTCTGACTGACACC
	Kmt2c_4505	GGAAAGTTATATAAAATTCC
	Kmt2c_4562	GAGCTGGCTGAGTGGTAGCA
	Kmt2c_4570	TGGTAATGGAGCTGGCTGAG
	Kmt2c_4578	GGAGGCTGTGGTAATGGAGC
	Kmt2c_4620	AGAATACCCTGATTGTGCAT
	Kmt2c_4624	GCTATTGCCAATGCACAATC
	Kmt2c_4625	CTATTGCCAATGCACAATCA
	Kmt2c_4653	CCAATAAGGCCATTCATGAG
	Kmt2c_4655	TCCCGGATGCCACTCATGAA
	Kmt2c_4667	GGTGAGGACTGGGTCCAATA
	Kmt2c_4677	TTATGTGGAAGGTGAGGACT
	Kmt2c_4692	CCAGGAGGCAAAGAATTATG
	Kmt2c_4707	GTCCCCAATCCACTTCCAGG
	Kmt2c_4733	AAGGGGATTGTGCTATAGCA
	Kmt2c_4734	TAAGGGGATTGTGCTATAGC
	Kmt2c_4750	ATACCTGACATCAGTATAAG
	Kmt2c_4751	AATACCTGACATCAGTATAA
	Kmt2c_4752	AAATACCTGACATCAGTATA
	Kmt2c_4758	AATCCCCTTATACTGATGTC
	Kmt2c_4806	GTTGGTGCCCAGGAGCTGTT
	Kmt2c_4810	AAGTGATCCTAACAGCTCCT
	Kmt2c_4816	ACTTGGAGTTGTTGGTGCCC
	Kmt2c_4858	GCTCCTCTGTGCATTTGACA
	Kmt2c_4866	ACACCCTGTCAAATGCACAG
	Kmt2c_4882	ACAGAGGAGCACATTGAAGT
	Kmt2c_4901	TGGGAGAAAGAGGAGGCTCT
	Kmt2c_4909	AGAGGAGGCTCTTGGTGAGA
	Kmt2c_4973	AATTTAAAGGAAGAATTCCC
	Kmt2c_5029	GTGGAGAAAAGCCAGCTCTC
	Kmt2c_5047	TCAGGAAAGAGCACCATATG
	Kmt2c_5065	TAAAGCAGCCCTGTTATCTC
	Kmt2c_5068	GCAAAAAGCCAGAGATAACA
	Kmt2c_5118	TGTCAAACGATTCTATGAAG
	Kmt2c_5164	TCCCAGCTCACGCATCGATT
	Kmt2c_5212	GAGAGAATCAGAGCATGAAC
	Kmt2c_5217	AATCAGAGCATGAACAGGAA
	Kmt2c_5230	ACAGGAATGGAAGTTTAGAC
	Kmt2c_5281	CACTTGTTCCAGCTTCTGTG
	Kmt2c_5372	CTGAACCAGGTGCTACCAGA
	Kmt2c_5385	CTACTTGGAGTATCTGAACC
	Kmt2c_5399	GGTTCAGATACTCCAAGTAG
	Kmt2c_5400	GGACTCTGTGCTCCACTACT
	Kmt2c_5422	ATTGCCAGCCTGAGGTGTCA
	Kmt2c_5425	ACAGAGTCCCTTGACACCTC
	Kmt2c_5429	AGTCCCTTGACACCTCAGGC
	Kmt2c_5430	ACATTCCCATTGCCAGCCTG
	Kmt2c_5436	TGACACCTCAGGCTGGCAAT
	Kmt2c_5457	TCTTTATGGAATGTCTGTGC
	Kmt2c_5488	AGGGGTACCAGGCAGGTGTT
	Kmt2c_5495	TGGAAGCAGGGGTACCAGGC
	Kmt2c_5499	GGTGTGGAAGCAGGGGTACC
	Kmt2c_5506	ATCTGAAGGTGTGGAAGCAG
	Kmt2c_5515	AAACACACCATCTGAAGGTG
	Kmt2c_5519	CCTGCTTCCACACCTTCAGA
	Kmt2c_5556	CGGGATGGGGTTGAAGGAGG
	Kmt2c_5557	ACGGGATGGGGTTGAAGGAG
	Kmt2c_5558	TACGGGATGGGGTTGAAGGA
	Kmt2c_5575	ACTTTCCTGAACAGGTATAC
	Kmt2c_5581	CCCATCCCGTATACCTGTTC
	Kmt2c_5583	TGAGAAAGACTTTCCTGAAC
	Kmt2c_5608	AGAAGGTGGCTGAGAATTCT
	Kmt2c_5609	GAGAAGGTGGCTGAGAATTC
	Kmt2c_5622	GAGAACATCTGTGGAGAAGG
	Kmt2c_5625	GGTGAGAACATCTGTGGAGA
	Kmt2c_5631	GATCCAGGTGAGAACATCTG
	Kmt2c_5646	GGTCTGGAATGGGATGATCC
	Kmt2c_5656	TGGAGATGGTGGTCTGGAAT
	Kmt2c_5667	TAAGGATCCACTGGAGATGG
	Kmt2c_5670	GCATAAGGATCCACTGGAGA
	Kmt2c_5671	TTCCAGACCACCATCTCCAG
	Kmt2c_5693	GATCCTTATGCAAAAATGGT
	Kmt2c_5714	GGTACTCCTAGACCACCTCC
	Kmt2c_5715	AAACTATGTCCACCAGGAGG
	Kmt2c_5717	ACTCCTAGACCACCTCCTGG
	Kmt2c_5718	GGAAAACTATGTCCACCAGG
	Kmt2c_5778	GGCCTAGGTACTGAAGATAA
	Kmt2c_5820	TGAATGAAACATCAGCCACA
	Kmt2c_5837	AAGCACATAAGTCTCTGGCT
	Kmt2c_5842	GGAGGAAGCACATAAGTCTC
	Kmt2c_5863	ATAGGGGTCACTGTTTGTCA
	Kmt2c_5879	TATCTGGAGGCTTTGCATAG
	Kmt2c_5881	TGTATCTGGAGGCTTTGCAT
	Kmt2c_5892	ATGGGCCTAGGTGTATCTGG
	Kmt2c_5898	CAAAGCCTCCAGATACACCT
	Kmt2c_6004	TGGTTTAGTAAAGTGATCAC
	Kmt2c_6024	AAGGCATCTGTTCTAGGAGA
	Kmt2c_6042	CTAGAACAGATGCCTTTCAA
	Kmt2c_6043	AGGTAGCCGTTGCCTTTGAA
	Kmt2c_6063	GACGGTCCTGCATAGGGATC
	Kmt2c_6068	CGGCTACCTGATCCCTATGC
	Kmt2c_6081	AATGGGGCAGGTGTCAATGA
	Kmt2c_6095	TCATTGACACCTGCCCCATT
	Kmt2c_6097	AAAAGGCCCATTACCCAATG
	Kmt2c_6124	AGATGGAGGAGGGTGCAGTG
	Kmt2c_6125	GAGATGGAGGAGGGTGCAGT
	Kmt2c_6126	TGAGATGGAGGAGGGTGCAG
	Kmt2c_6134	ATGGATCCTGAGATGGAGGA
	Kmt2c_6139	ACTGCACCCTCCTCCATCTC
	Kmt2c_6141	GATCCATATGGATCCTGAGA
	Kmt2c_6153	GTCTGTGACACAGATCCATA
	Kmt2c_6197	TCAAGGCAGGCCTTTCATAA
	Kmt2c_6198	GTCAAGGCAGGCCTTTCATA
	Kmt2c_6216	AAAGGCCTGCCTTGACACCA
	Kmt2c_6228	CTATGAGAAAAATTATCTAC
	Kmt2c_6264	GTTAGGGGAGGGTGGCTATA
	Kmt2c_6275	CTGGGTGTGGAGTTAGGGGA
	Kmt2c_6276	GCTGGGTGTGGAGTTAGGGG
	Kmt2c_6279	ATTGCTGGGTGTGGAGTTAG
	Kmt2c_6383	GACCCATATTCACAACCCCC
	Kmt2c_6387	AGAGGGCGTGGAGTTCCTGG
	Kmt2c_6388	AAGAGGGCGTGGAGTTCCTG
	Kmt2c_6404	GGGAATAAGAATCTATAAGA
	Kmt2c_6405	TGGGAATAAGAATCTATAAG
	Kmt2c_6425	GATTCTTATTCCCAAACCTC
	Kmt2c_6430	ATTGGATCGAGCTGTTCCTG
	Kmt2c_6448	TTGGGAATAAGGATCTGGAT
	Kmt2c_6453	GGAGGTTGGGAATAAGGATC
	Kmt2c_6466	CCGGGGAGTACCAGGAGGTT
	Kmt2c_6467	GATCCTTATTCCCAACCTCC
	Kmt2c_6471	TTAGGCCGGGGAGTACCAGG
	Kmt2c_6474	GTGTTAGGCCGGGGAGTACC
	Kmt2c_6477	CCCAACCTCCTGGTACTCCC
	Kmt2c_6489	CTATATGGATCAATAGTGTT
	Kmt2c_6504	GTAGGTGGCTGCTGACTATA
	Kmt2c_6522	GTCAGCAGCCACCTACCCCC
	Kmt2c_6526	TGTCTGTGGAGAAGGCCTGG
	Kmt2c_6527	CTGTCTGTGGAGAAGGCCTG
	Kmt2c_6621	GAATAGGGAACAGAAATTCC
	Kmt2c_6636	ACTGCTGGTGGCTGAGAATA
	Kmt2c_6654	CTCAGCCACCAGCAGTACCA
	Kmt2c_6670	ACCAAGGCCAAGGACTTCAG
	Kmt2c_6671	CCAAGGCCAAGGACTTCAGA
	Kmt2c_6693	AGGGCTGGTCTTGCACTGGA
	Kmt2c_6697	CATGAGGGCTGGTCTTGCAC
	Kmt2c_6718	ACCAGCCCTCATGCCAAACC
	Kmt2c_6755	GGCCAGGTAAACCTGGTACT
	Kmt2c_6755	GCAGCACAAAACCGAGTACC
	Kmt2c_6762	ATCAAAGGGCCAGGTAAACC
	Kmt2c_6764	AACCGAGTACCAGGTTTACC
	Kmt2c_6776	TATCAGGTGGCCTTATCAAA
	Kmt2c_6777	GTTTACCTGGCCCTTTGATA
	Kmt2c_6777	GTATCAGGTGGCCTTATCAA
	Kmt2c_6789	GTCTGGGAGCATGTATCAGG
	Kmt2c_6792	GGAGTCTGGGAGCATGTATC
	Kmt2c_6807	ATACATGCTCCCAGACTCCC
	Kmt2c_6819	TCTATACGGCCAGGCCCAGG
	Kmt2c_6822	GTGTCTATACGGCCAGGCCC
	Kmt2c_6833	CATGAGTGAATGTGTCTATA
	Kmt2c_6859	TGGATCACGAACAGCAGATG
	Kmt2c_6879	GTCACTGGAGGCTGATCATA
	Kmt2c_6891	TGAGGCCTGGGAGTCACTGG
	Kmt2c_6897	ATCAGCCTCCAGTGACTCCC
	Kmt2c_6909	GTTCCGAAAGACTCAGAATG
	Kmt2c_6959	CCTCTGACCCAGGAACTGGA
	Kmt2c_7004	GCCCTTGGGAGCTTACAGGA
	Kmt2c_7014	ACCTTCCTGTAAGCTCCCAA
	Kmt2c_7018	ACTGGAGAACTGCTGCCCTT
	Kmt2c_7195	GATTGCTAGTCGCCAGGAGA
	Kmt2c_7196	ATTGCTAGTCGCCAGGAGAA
	Kmt2c_7196	TATCCTGAGGCCCCTTCTCC
	Kmt2c_7209	GGTACTACTGCTGTATCCTG
	Kmt2c_7245	ACCCAGTGCCCCTTCCACAC
	Kmt2c_7260	AAAGCCTGGTTGATGCTCTC
	Kmt2c_7267	GCAGCCAGAGAGCATCAACC
	Kmt2c_7296	CGAGTGCTCCCAGGATAGGG
	Kmt2c_7299	GATCGAGTGCTCCCAGGATA
	Kmt2c_7299	GACCTCCACCTCCCTATCCT
	Kmt2c_7300	TGATCGAGTGCTCCCAGGAT
	Kmt2c_7305	ACAGGTGATCGAGTGCTCCC
	Kmt2c_7323	GGTCCTAGTGGAGGGATAAC
	Kmt2c_7331	CATATCTAGGTCCTAGTGGA
	Kmt2c_7331	TCACCTGTTATCCCTCCACT
	Kmt2c_7332	GCATATCTAGGTCCTAGTGG
	Kmt2c_7344	TTGGGGAAAACTGCATATCT
	Kmt2c_7363	ATAGGGTCCACGCTGATCTT
	Kmt2c_7380	CCAGCAACCTCTGGAGGATA
	Kmt2c_7381	ACCAGCAACCTCTGGAGGAT
	Kmt2c_7384	GCGTGGACCCTATCCTCCAG
	Kmt2c_7389	ATGCCCATACCAGCAACCTC
	Kmt2c_7412	GGTATGGGCATGAGGCCTCA
	Kmt2c_7440	ATGGGACCATGGCCAGCTCC
	Kmt2c_7458	AAGCGATCTTGGCTTGGCAT
	Kmt2c_7464	ACATGGAAGCGATCTTGGCT
	Kmt2c_7469	GAGGCACATGGAAGCGATCT
	Kmt2c_7493	CATGTGCCTCAGCAAATACA
	Kmt2c_7499	CCTCAGCAAATACAAGGATC
	Kmt2c_7518	GACATTGGTCTTCTTATGTG
	Kmt2c_7568	CAACTGGATTATTTAATGGT
	Kmt2c_7607	CCTCAGCATTTCCCACCACA
	Kmt2c_7607	GAACTGGCAGACCCTGTGGT
	Kmt2c_7608	TGAACTGGCAGACCCTGTGG
	Kmt2c_7623	AGTATATTATGTTGCTGAAC
	Kmt2c_7637	GTTCAGCAACATAATATACT
	Kmt2c_7676	TTGAGGCATAGAGCCCCTGA
	Kmt2c_7678	CAACCGTGACCTTCCATCAG
	Kmt2c_7679	GCAACCGTGACCTTCCATCA
	Kmt2c_7680	GGCAACCGTGACCTTCCATC
	Kmt2c_7680	GGCATAGAGCCCCTGATGGA
	Kmt2c_7686	GAGCCCCTGATGGAAGGTCA
	Kmt2c_7716	GGTGACTCTATAACACTGCT
	Kmt2c_7740	TAGAGTCACCTTCACATCCA
	Kmt2c_7773	TGTCTAGGGCCAGGAAAATC
	Kmt2c_7787	TTATGGGGTCTGTGTGTCTA
	Kmt2c_7802	ACTGGGAAGGCTGTCTTATG
	Kmt2c_7804	ACACTGGGAAGGCTGTCTTA
	Kmt2c_7815	TGATTGGATAGACACTGGGA
	Kmt2c_7819	TAGCTGATTGGATAGACACT
	Kmt2c_7820	GTAGCTGATTGGATAGACAC
	Kmt2c_7831	TGGATGCACAGGTAGCTGAT
	Kmt2c_7896	ACAATAGAAGATTGGTGAGC
	Kmt2c_7904	GCCTCATGACAATAGAAGAT
	Kmt2c_7965	GCTGGGGTAGATGTTGACAA
	Kmt2c_7981	ATCTGGTGATGTTTCAGCTG
	Kmt2c_8024	ATAGCTGGTCAGTCTTCTGC
	Kmt2c_8090	CTGGATGTGAAAGATCTTGA
	Kmt2c_8091	TGGATGTGAAAGATCTTGAG
	Kmt2c_8092	GGATGTGAAAGATCTTGAGG
	Kmt2c_8110	GGGGGTTGAAGTCAAAGATT
	Kmt2c_8170	GGATGGCAAGGGTGATGACC
	Kmt2c_8209	GGAAACTAATGACCCTAACC
	Kmt2c_8210	TTAGGAGGTCATCCAGGTTA
	Kmt2c_8223	CTAACCTGGATGACCTCCTA
	Kmt2c_8228	CTGGATGACCTCCTAAGGTC
	Kmt2c_8228	TATCAAATTCACCTGACCTT
	Kmt2c_8273	ACAGATCCAGAACTTGACTT
	Kmt2c_8275	AGATCCAGAACTTGACTTAG
	Kmt2c_8392	GGATCAAGGAGACAAAACTA
	Kmt2c_8519	AAGAACCATGATGACAGTAG
	Kmt2c_8545	TGCGGATACTGCGTGCTCAC
	Kmt2c_8635	GCTTGAGAAAAGATGTAACC
	Kmt2c_8645	AGATGTAACCAGGAGAATGC
	Kmt2c_8646	GATGTAACCAGGAGAATGCT
	Kmt2c_8671	CAGAGGAGTGGACCCTTGAA
	Kmt2c_8694	GAGTTCATCACATCCCGAGC
	Kmt2c_8720	ATGAACTCCTGTGACATAAC
	Kmt2c_8739	GAAAGTAAACTCGAGAGAAC
	Kmt2c_8781	AGTGTGATGATTCAGACATT
	Kmt2c_8790	ATTCAGACATTAGGCCTTCA
	Kmt2c_8793	CTTGGTGGGGAGGACCCTGA
	Kmt2c_8806	TGAGATGGGCAGACTTGGTG
	Kmt2c_8807	GTGAGATGGGCAGACTTGGT
	Kmt2c_8808	GGTGAGATGGGCAGACTTGG
	Kmt2c_8829	AAACTTGACCCATGAGTGGA
	Kmt2c_8832	CCATCTCACCATCCACTCAT
	Kmt2c_8833	AGGCAAACTTGACCCATGAG
	Kmt2c_8853	GGTGGTACTATTAAAGTAGG
	Kmt2c_8856	CTAGGTGGTACTATTAAAGT
	Kmt2c_8871	TTATCCAAAAGAGGGCTAGG
	Kmt2c_8878	AGTACCACCTAGCCCTCTTT
	Kmt2c_8879	TCACGGTATTATCCAAAAGA
	Kmt2c_8916	CTAATGTAACAGTGGTCCCT
	Kmt2c_8921	AAAAAGCATGGTTTATCCTA
	Kmt2c_8933	GCACACCCTGAGAAAAAGCA
	Kmt2c_8957	CAGGGTGTGCCAGTAAATCC
	Kmt2c_8964	GATTGGCCCTGAATGAATCC
	Kmt2c_8981	AATTATGGTTCACTGATGAT
	Kmt2c_9036	GTGCTGGACTGATTCGTGAG
	Kmt2c_9058	GAGCTGCTGCGGTCCAGACA
	Kmt2c_9108	TAGCCCAGCAGAACAGAGAG
	Kmt2c_9121	AGGCTGTTCCTCTAGAAGGA
	Kmt2c_9122	GAGGCTGTTCCTCTAGAAGG
	Kmt2c_9124	AGAGAGGCCCCTCCTTCTAG
	Kmt2c_9125	GCAGAGGCTGTTCCTCTAGA
	Kmt2c_9141	AAAAGATCTTGTAGAAGCAG
	Kmt2c_9213	TGCAAGCCATGATTCGTCAG
	Kmt2c_9239	GAACCATTCTTCCCTAACAT
	Kmt2c_9239	GGAATTTCCTACCAATGTTA
	Kmt2c_9310	TAAAGGCATAAATAAAGTGA
	Kmt2c_9325	AGTGATGGCACAGAACAGTC
	Kmt2c_9326	GTGATGGCACAGAACAGTCT
	Kmt2c_9340	CAGTCTGGGCATGCCACCAA
	Kmt2c_9342	TACCTGCTCATCACCATTGG
	Kmt2c_9345	ACCTACCTGCTCATCACCAT
	Kmt2c_9351	TGCCACCAATGGTGATGAGC
	Kmt2c_9355	ACCAATGGTGATGAGCAGGT
	Kmt2c_9365	CCACTGATGGGCCCATGAAG
	Kmt2c_9366	GCCACTGATGGGCCCATGAA
	Kmt2c_9367	AGCCACTGATGGGCCCATGA
	Kmt2c_9398	GCTGGAACACAAAACAATGA
	Kmt2c_9415	AGCTACAGCTTGTGGCACTA
	Kmt2c_9430	AGTGCCACAAGCTGTAGCTC
	Kmt2c_9499	CTTACGCTGAGAGTCATCTG
	Kmt2c_9525	AGCGTAAGCAGTATGAAGAA
	Kmt2c_9532	GCAGTATGAAGAATGGCTAC
	Kmt2c_9584	AAGTATCTCGAAGAACAAAT
	Kmt2c_9607	TGCACACAGAAAATCTAAGA
	Kmt2c_9640	TAAACAGCGCACAGCCAAGA
	Kmt2c_9644	CAGCGCACAGCCAAGAAGGC
	Kmt2c_9645	AGCGCACAGCCAAGAAGGCA
	Kmt2c_9648	GCACAGCCAAGAAGGCAGGG
	Kmt2c_9664	AGGGCGGGAGTTCCCAGAAG
	Kmt2c_9706	TGTTACTGAGCAGCAGAGCA
	Kmt2c_9727	GGTTCAGAAACAGCTTGAGC
	Kmt2c_9817	CATGAGGATGGGAGGGGCTA
	Kmt2c_9828	TGAACCCCTGGCATGAGGAT
	Kmt2c_9858	GTGGCACCTGGAACTAGAGG
	Kmt2c_9870	ATGGTAAGTGAAGTGGCACC
	Kmt2c_9877	TTGGCTCATGGTAAGTGAAG
	Kmt2c_9896	GCACCATGGGAAAGTTGGGT
	Kmt2c_9904	GAGCCAACCCAACTTTCCCA
	Kmt2c_9909	TGAAGCTGCTGTGGCACCAT
	Kmt2c_9951	AGCACACAGCAGTCATCTCA
	Kmt2c_9971	GTAAACTGGGCATTCTCGCA
	Kmt2c_9984	GATTGCCATCCAGGTAAACT
	Kmt2c_9986	GCGAGAATGCCCAGTTTACC
	Kmt2c_9993	GCACTGTTAGATTGCCATCC
	Kmt2c_10028	GAATTCTAGGAGGATTAAGG
	Kmt2c_10053	AAAGATAGTTGGGCAATTGG
	Kmt2c_10088	AAAACTTGTACACCAGCCCC
	Kmt2c_10089	AAACTTGTACACCAGCCCCA
	Kmt2c_10093	TGCACTTGACACTGTCCCTG
	Kmt2c_10297	GATGGAGCAGCATTGTCTGA
	Kmt2c_10298	ATGGAGCAGCATTGTCTGAT
	Kmt2c_10317	TGGGTGCTGAGCTAGCCAAC
	Kmt2c_10332	TAGAATGGCATCTGGGAAAC
	Kmt2c_10339	AGAACCATAGAATGGCATCT
	Kmt2c_10340	CAGAACCATAGAATGGCATC
	Kmt2c_10346	GTTTCCCAGATGCCATTCTA
	Kmt2c_10347	GGTCTGTCAGAACCATAGAA
	Kmt2c_10368	GGAGGTTGCAAAAAGTCACA
	Kmt2c_10396	GTGTTGTGGAGACTGCTGAA
	Kmt2c_10454	CAGCAGCAGAATGTCCAACA
	Kmt2c_10457	GTGAGTTAACAGACCCTTGT
	Kmt2c_10534	AGATGGTGAATCTGGAACAA
	Kmt2c_10551	GGGCTCCCACCAGAAGCAGA
	Kmt2c_10557	ATTCACCATCTGCTTCTGGT
	Kmt2c_10571	GCTTAACAGAATGAAAGTTT
	Kmt2c_10593	CCAGGAAGATTTCCATGTCC
	Kmt2c_10611	GACTGCTGAAAGCTGGACCC
	Kmt2c_10618	CAGTGGAGACTGCTGAAAGC
	Kmt2c_10632	GCTTTCAGCAGTCTCCACTG
	Kmt2c_10635	GGTGTGAATGGAGGCCTCAG
	Kmt2c_10677	GGGACATTGCTATTAGCTAC
	Kmt2c_10697	CAGCAGGGTCTTGGCCACAA
	Kmt2c_10718	CAAGACCCTGCTGTAACACA
	Kmt2c_10788	ACATAATTCCAGAAGAAAAG
	Kmt2c_10838	AAAGATGATGATGCAGAATC
	Kmt2c_10866	GGAGCAGCGCAGTCAGAGTG
	Kmt2c_10867	TGGAGCAGCGCAGTCAGAGT
	Kmt2c_10889	TGCGCTGCTCCACTAACCCC
	Kmt2c_10901	GAGTGGAGGTAGTTTCTGAG
	Kmt2c_10915	TGAGCTCACCGCAGGAGTGG
	Kmt2c_10918	AGAAACTACCTCCACTCCTG
	Kmt2c_10923	TCACTGGGTGAGCTCACCGC
	Kmt2c_10992	CCTGCTGACACATTTGGAGT
	Kmt2c_11092	ACAAACACATGTGAATGCAG
	Kmt2c_11172	ACTTTGGTATCCTCCTGACT
	Kmt2c_11185	AAGTCAGGAGGATACCAAAG
	Kmt2c_11245	ATGGGAAGGACACTGTATTG
	Kmt2c_11263	AGTAGGGGTTCCGACAGGAT
	Kmt2c_11364	TCTGAAGATAAAGTGCCCTC
	Kmt2c_11429	GAGAAGCAGAGTCCAGCAGA
	Kmt2c_11434	GCAGAGTCCAGCAGAAGGAT
	Kmt2c_11626	GTGGGTGAAGGAGTCAGAGC
	Kmt2c_11710	TCCTCCTACACCACCTCCTA
	Kmt2c_11712	ATCTTCTGGCAAGCCATAGG
	Kmt2c_11715	GCCATCTTCTGGCAAGCCAT
	Kmt2d_843	CTGTGCCCTCTAGGAAACCT
	Kmt2d_862	TGGGAATGATTCTAAAATGT
	Kmt2d_884	GTGTGTGAGACATGTGACAA
	Kmt2d_885	TGTGTGAGACATGTGACAAA
	Kmt2d_918	GCAGGCAGGTCCTCCATAGG
	Kmt2d_932	ATTTCCACGAGTGAGCAGGC
	Kmt2d_936	TTACATTTCCACGAGTGAGC
	Kmt2d_939	AGGACCTGCCTGCTCACTCG
	Kmt2d_967	CTAGACATGCCGGCTATGTC
	Kmt2d_1054	TCACCGCTGTCATAAAGCCC
	Kmt2d_1055	CACCGCTGTCATAAAGCCCA
	Kmt2d_1074	TGCTCGGCAACAGACGTGAC
	Kmt2d_1134	GCATCAATGGGGATCTCACC
	Kmt2d_1145	GAGCATCCGGCGCATCAATG
	Kmt2d_1150	TGAGATCCCCATTGATGCGC
	Kmt2d_1158	CATGCAACGTACAGAGCATC
	Kmt2d_1191	GCCAAGGGCAGCCAAAGGGT
	Kmt2d_1210	CAGTTCCTTGGGTTGCATAG
	Kmt2d_1216	TGTGACCTCTATGCAACCCA
	Kmt2d_1236	GGTTTGGCTTCACATTGCAG
	Kmt2d_1252	GTCCTACTCACCTAGTGGTT
	Kmt2d_1253	CAATGTGAAGCCAAACCACT
	Kmt2d_1288	ATGCAGGGGAGCCTCCAACT
	Kmt2d_1302	AGTGGCATCTCCTCATGCAG
	Kmt2d_1303	CAGTGGCATCTCCTCATGCA
	Kmt2d_1330	CAGGGGTGACTCCTCAGGCG
	Kmt2d_1359	GATGTGGGTGACTCTTCAGG
	Kmt2d_1362	GGAGATGTGGGTGACTCTTC
	Kmt2d_1411	TCGCCTGTCCCCACCAACTG
	Kmt2d_1440	GAGAAAGGTGACGACTCAGG
	Kmt2d_1443	GGAGAGAAAGGTGACGACTC
	Kmt2d_1478	TGTCTAGTGCAGGAGATGGA
	Kmt2d_1482	GGTGTGTCTAGTGCAGGAGA
	Kmt2d_1504	GGCTTCAGGCGGTGGAGACA
	Kmt2d_1515	GATAGGGGTGAGGCTTCAGG
	Kmt2d_1518	GGAGATAGGGGTGAGGCTTC
	Kmt2d_1539	AGAGGAGACTCCTCAAATGG
	Kmt2d_1542	GACAGAGGAGACTCCTCAAA
	Kmt2d_1596	GATAGGCGAGATGCTTCAGG
	Kmt2d_1599	GGGGATAGGCGAGATGCTTC
	Kmt2d_1623	GACATGGGTGACTCTTCTGG
	Kmt2d_1653	GGGGACATGGGTGACTCTTC
	Kmt2d_1677	AAAAGACGAGATGCCTCAGG
	Kmt2d_1680	GGGAAAAGACGAGATGCCTC
	Kmt2d_1700	GGGGAGACTCTTCAAATGGT
	Kmt2d_1731	GACAGAGGAGAGTCCTCAGG
	Kmt2d_1734	GGGGACAGAGGAGAGTCCTC
	Kmt2d_1758	GACAGCCGTGATGCCTCTGG
	Kmt2d_1786	AGACATGGGGGAGTCCTCAG
	Kmt2d_1788	GGAGACATGGGGGAGTCCTC
	Kmt2d_1811	ACATAGGTGAGTCTTCAGGT
	Kmt2d_1812	GACATAGGTGAGTCTTCAGG
	Kmt2d_1815	GGGGACATAGGTGAGTCTTC
	Kmt2d_1837	GAAGCGGGACACCTCAGGTG
	Kmt2d_1838	AGAAGCGGGACACCTCAGGT
	Kmt2d_1839	AAGAAGCGGGACACCTCAGG
	Kmt2d_1842	GGCAAGAAGCGGGACACCTC
	Kmt2d_1852	GACAGGCAGGGGCAAGAAGC
	Kmt2d_1865	ACAGATGTGACAGGACAGGC
	Kmt2d_1869	GGCGACAGATGTGACAGGAC
	Kmt2d_1874	GCAGAGGCGACAGATGTGAC
	Kmt2d_1890	AGCCGTGATACCTCAGGCAG
	Kmt2d_1896	GGGGACAGCCGTGATACCTC
	Kmt2d_1918	ACGGCTGTCCCCACCACCTG
	Kmt2d_1923	GGGGACAGGGGAGATTCCTC
	Kmt2d_1974	GACAGTCGGGAGGCTTCAGG
	Kmt2d_1977	GGGGACAGTCGGGAGGCTTC
	Kmt2d_1984	GGGTGGTGGGGACAGTCGGG
	Kmt2d_2001	GAGGCAGGAGAGTCCTCGGG
	Kmt2d_2038	CCGGGGACGGGACAGTCGGG
	Kmt2d_2055	GAAGCAGGTGAGTCTTCCCG
	Kmt2d_2082	GACACGAGTGAGTCCTCTGG
	Kmt2d_2085	AAGGACACGAGTGAGTCCTC
	Kmt2d_2109	GACAGCGGTGACTCCTCCAT
	Kmt2d_2166	GGAGACAAGTATGGTTCCTC
	Kmt2d_2175	TCAGGCTGAGGAGACAAGTA
	Kmt2d_2261	GTTCTACAAGCACAGGGGAC
	Kmt2d_2266	GCCTGGTTCTACAAGCACAG
	Kmt2d_2267	GGCCTGGTTCTACAAGCACA
	Kmt2d_2268	GGGCCTGGTTCTACAAGCAC
	Kmt2d_2276	TCCCCTGTGCTTGTAGAACC
	Kmt2d_2321	GGTGTGGCTCCTGAGGCACA
	Kmt2d_2428	GCATGGCTCCTCAGGCATGG
	Kmt2d_2516	GCTCCTTAGGTGCAGAGCTC
	Kmt2d_2524	AAGCCAGAGCTCTGCACCTA
	Kmt2d_2574	GCTGGCTCTCCAAGCATGGG
	Kmt2d_2577	AGGGCTGGCTCTCCAAGCAT
	Kmt2d_2634	AGGGACAAGGGCAGCTCCTC
	Kmt2d_2667	ATCAGCTGAGGTGACAAGAC
	Kmt2d_2679	TTACCTGGTGGCATCAGCTG
	Kmt2d_2687	TCACCTCAGCTGATGCCACC
	Kmt2d_2691	ACTAATACCGCCTTACCTGG
	Kmt2d_2692	TCAGCTGATGCCACCAGGTA
	Kmt2d_2709	GGGATAATGGGTGAGAGTGG
	Kmt2d_2757	GGGTACTCTAACTCCCCCAA
	Kmt2d_2774	GGGGAGTTAGAGTACCCCTT
	Kmt2d_2777	TGTCCCCTTTGGCACCAAAG
	Kmt2d_2804	GGGCAGCCAACGGTGACTCG
	Kmt2d_2809	CAGTGACCCCGAGTCACCGT
	Kmt2d_2824	GATAGGTGTCTCGAGGATGG
	Kmt2d_2848	GACACCTATCAGCCCTCCAC
	Kmt2d_2853	TCAGTGCAGTTGGCTTCCGG
	Kmt2d_2876	TCATCGGGGGCACAGGCTCA
	Kmt2d_2889	GATGGGGGGAGGATCATCGG
	Kmt2d_2890	AGATGGGGGGAGGATCATCG
	Kmt2d_2891	GAGATGGGGGGAGGATCATC
	Kmt2d_2892	GGAGATGGGGGGAGGATCAT
	Kmt2d_2922	ATCGGAGAGGCGGGTCCCAG
	Kmt2d_2935	GCGCTCCATGAGGATCGGAG
	Kmt2d_2940	GGGAGGCGCTCCATGAGGAT
	Kmt2d_2941	ACCCGCCTCTCCGATCCTCA
	Kmt2d_2945	GTGGAGGGAGGCGCTCCATG
	Kmt2d_2981	GAGGAGGCAAGGAGTGCGGA
	Kmt2d_3019	CAGAGCAGGAGGTGAGCAGT
	Kmt2d_3169	AGGGGACGGCAGGGGACTGG
	Kmt2d_3232	CAAGCCAGAGAAGTCATCCA
	Kmt2d_3268	CTGTCCAGTCCCATCTAGAG
	Kmt2d_3270	AAGACACAGCCCCTCTAGAT
	Kmt2d_3341	TCACAGGGGTCAGCTCCTCG
	Kmt2d_3361	GCTGACCCCTGTGACCCCTA
	Kmt2d_3364	GACCCCTGTGACCCCTATGG
	Kmt2d_3365	CTGGGCCATAGACCTCCATA
	Kmt2d_3366	TCTGGGCCATAGACCTCCAT
	Kmt2d_3371	GTGACCCCTATGGAGGTCTA
	Kmt2d_3439	GGAGGAGCCTGGTGCACCAA
	Kmt2d_3451	GATGAGAGTGGGCGGCATGG
	Kmt2d_3462	ATGTCAGATTTGATGAGAGT
	Kmt2d_3503	GAGATCTCTAACCTGAGCCA
	Kmt2d_3509	AACTGGCACTGGCATCGCCC
	Kmt2d_3526	AGGCTCTGAACCAGGAAAAC
	Kmt2d_3566	ACAAGGAGCCGCCCCCCTCG
	Kmt2d_3589	CGTGGATACTCCCAGCTCCA
	Kmt2d_3607	TCGGGCCGGACTAACATCCG
	Kmt2d_3613	AGTATCCACGGATGTTAGTC
	Kmt2d_3621	AGGGAACCCTCATCTCGGGC
	Kmt2d_3625	GCGTAGGGAACCCTCATCTC
	Kmt2d_3626	GGCGTAGGGAACCCTCATCT
	Kmt2d_3626	GTTAGTCCGGCCCGAGATGA
	Kmt2d_3640	AGAGTCAGTGCAGAGGCGTA
	Kmt2d_3641	GAGAGTCAGTGCAGAGGCGT
	Kmt2d_3647	CTGGCAGAGAGTCAGTGCAG
	Kmt2d_3666	AGCAGGGAGTCGTCTGTCTC
	Kmt2d_3704	GACACTGGGACAGCAACCAG
	Kmt2d_3719	ACCAGTGGAGGCAAAGCCGA
	Kmt2d_3721	CAGTGGAGGCAAAGCCGAGG
	Kmt2d_3732	AAGCCGAGGGGGACAAAGGG
	Kmt2d_3774	TCCCTTCCATCACTTAGGGT
	Kmt2d_3791	GGTCGGAGCAGCAGTTTCCC
	Kmt2d_3801	GCAGTTTCCCAGGACGACGC
	Kmt2d_3812	GGACGACGCCGGCCTCGTGG
	Kmt2d_3827	CGTGGAGGAGCAGCGCATGG
	Kmt2d_3834	GAGCAGCGCATGGAGGCCGA
	Kmt2d_3856	AGAAGTGGTCGACTTCAGTC
	Kmt2d_3955	TGACACCATGCAAAATACCG
	Kmt2d_3961	TGTGTTAGAGAAGAGAACCA
	Kmt2d_4006	TCCTCTGCAGGACATGTGTG
	Kmt2d_4022	TGTGTGGTGTGCGGCAGCTT
	Kmt2d_4049	ACTGTGAACAGGCCAAGAGG
	Kmt2d_4060	GCACTGAGAACACTGTGAAC
	Kmt2d_4088	CCTTGCTGTTGACACAGTAC
	Kmt2d_4099	CCCGTACTGTGTCAACAGCA
	Kmt2d_4106	GCAGCATCACCTTGGTGATC
	Kmt2d_4108	TGTTCTCCACCAGATCACCA
	Kmt2d_4114	GCCCTTCAGCAGCATCACCT
	Kmt2d_4124	ACCAAGGTGATGCTGCTGAA
	Kmt2d_4138	GCTGAAGGGCTGGCGTTGTG
	Kmt2d_4156	TGTGGAGTGTATCGTGTGTG
	Kmt2d_4163	TGTATCGTGTGTGAGGTGTG
	Kmt2d_4180	CAGCAGGCGCGAAGGGTCGG
	Kmt2d_4183	GAGCAGCAGGCGCGAAGGGT
	Kmt2d_4187	CACAGAGCAGCAGGCGCGAA
	Kmt2d_4188	TCACAGAGCAGCAGGCGCGA
	Kmt2d_4229	GGGGATCCAGGCAGTATGTA
	Kmt2d_4234	TAGCTACCATACATACTGCC
	Kmt2d_4266	TTGCACTTCCAGCCACCCTT
	Kmt2d_4304	TGTGTGTCGTGTATGCAGTG
	Kmt2d_4305	GTGTGTCGTGTATGCAGTGT
	Kmt2d_4306	TGTGTCGTGTATGCAGTGTG
	Kmt2d_4334	AACTATTCTGCCATTCACAG
	Kmt2d_4359	AGAATAGTTACACACATTGC
	Kmt2d_4378	GACAGGACAGGTCACCAGGC
	Kmt2d_4382	GACAGACAGGACAGGTCACC
	Kmt2d_4390	GGGAGCATGACAGACAGGAC
	Kmt2d_4408	TGTCTGTCATGCTCCCTATG
	Kmt2d_4410	AGCAGGTCTTCCTCCACATA
	Kmt2d_4411	CTGTCATGCTCCCTATGTGG
	Kmt2d_4411	TAGCAGGTCTTCCTCCACAT
	Kmt2d_4427	AGTGGCGACACTGGATTAGC
	Kmt2d_4436	ACCGTTCACAGTGGCGACAC
	Kmt2d_4445	GATGCCCTCACCGTTCACAG
	Kmt2d_4451	AGCCGGCGTGCATCCACCTG
	Kmt2d_4452	CAGCCGGCGTGCATCCACCT
	Kmt2d_4453	GCAGCCGGCGTGCATCCACC
	Kmt2d_4460	CTCCCCAGGTGGATGCACGC
	Kmt2d_4468	TGTGAAGAGGCTCTCGCAGC
	Kmt2d_4483	CTGCGAGAGCCTCTTCACAG
	Kmt2d_4511	GTGGAGCAGGCCGCCGACGA
	Kmt2d_4560	TCCACCCGATGCTCACCCAC
	Kmt2d_4576	CACAGGTACCAGCTCTGGTG
	Kmt2d_4579	GCCCGTCGCCCCACCAGAGC
	Kmt2d_4831	TCTGCTCAAGGGTGAAGGTT
	Kmt2d_4944	CAGGCCTCACCTGGCCGATA
	Kmt2d_4968	GCATTGGTGGTTTCATGGTA
	Kmt2d_4974	GTGGTTTCATGGTACGGCAG
	Kmt2d_5030	GCACAAGCAGAGGTGTTGAG
	Kmt2d_5031	CACAAGCAGAGGTGTTGAGT
	Kmt2d_5051	GGGGATGGACAGCCCGACGA
	Kmt2d_5104	TGTGGAACAGAGCCTTGCTG
	Kmt2d_5105	TCTTCTCGTCCCCCTCAGCA
	Kmt2d_5106	TGGAACAGAGCCTTGCTGAG
	Kmt2d_5155	AGCGCGCAAGAAGAGCAAGC
	Kmt2d_5186	GGAGTCAGAAACCTGCCTGC
	Kmt2d_5222	CAAACAGGGCCTTCCGACTC
	Kmt2d_5224	CCTGCTGGACCTGAGTCGGA
	Kmt2d_5236	GCCCACCCCAACTGCAAACA
	Kmt2d_5284	ACTGGGAGCCTCAAAGCCCC
	Kmt2d_5304	GGGCCGATGGAGGTTCGGAT
	Kmt2d_5399	GAGGGCACGGCTGATTTACC
	Kmt2d_5412	GTATTCTAGGGCTTGAGGAT
	Kmt2d_5470	GCTAAGCACTCCTTCACCTG
	Kmt2d_5471	AGCTAAGCACTCCTTCACCT
	Kmt2d_5472	GAGCTAAGCACTCCTTCACC
	Kmt2d_5510	TTAGACAGGATTCCCACAGA
	Kmt2d_5511	GTGCGAGCCTCACCTTCTGT
	Kmt2d_5570	GCTGCTCTCGTTCTGAGCCC
	Kmt2d_5588	TCAGAACGAGAGCAGCATTT
	Kmt2d_5610	GTTCGGCCACCTTCTAGACC
	Kmt2d_5612	TGTGGGACTCCTGGTCTAGA
	Kmt2d_5615	GGGACTCCTGGTCTAGAAGG
	Kmt2d_5634	GTGGCCGAACATCACTGCAG
	Kmt2d_5693	GGCCTGGGTAGGAGTCCATC
	Kmt2d_5694	AGGCCTGGGTAGGAGTCCAT
	Kmt2d_5702	AGCCCGATGGACTCCTACCC
	Kmt2d_5720	TAGAATCCAAGAAGGGCGAC
	Kmt2d_5727	ACCAACCTAGAATCCAAGAA
	Kmt2d_5728	TACCAACCTAGAATCCAAGA
	Kmt2d_5738	AGAAGCCCCCGCGCTCCCTG
	Kmt2d_5789	GAGCCAGACAGCCCTTGGAC
	Kmt2d_5789	TGCCCCCTGAGCCTGTCCAA
	Kmt2d_5796	ACAGCCCTTGGACAGGCTCA
	Kmt2d_5843	ACGCCTACCACAGAGGGCGA
	Kmt2d_5868	ACGGGCTGTCCTATAACCAG
	Kmt2d_5896	GCAGCGTTGGGAAAAAGACG
	Kmt2d_5923	ATAGAGAACAGGTGAGATAG
	Kmt2d_5934	TTAATGTTGGCATAGAGAAC
	Kmt2d_5947	GAGATTAGGAAAGTTAATGT
	Kmt2d_5961	GGGTAATCTTGCTTGAGATT
	Kmt2d_5975	AATCTCAAGCAAGATTACCC
	Kmt2d_5980	ACATCGGCTAGACCAGTCTG
	Kmt2d_5981	TACATCGGCTAGACCAGTCT
	Kmt2d_5982	TTACATCGGCTAGACCAGTC
	Kmt2d_6012	GTAAACAAATCATGAAGCTC
	Kmt2d_6037	CAGGTAGGGGGCTTTGTCAG
	Kmt2d_6049	CGCTGACAAAGCCCCCTACC
	Kmt2d_6050	CCCGTGCTCTTACCAGGTAG
	Kmt2d_6067	GTGAGCAGCCCGGTTATCTT
	Kmt2d_6070	GCAAAAGGCCAAAGATAACC
	Kmt2d_6091	GGCTGCTCACCGCATCAGCA
	Kmt2d_6137	ATCAGCAAGCAAGCCAAGAT
	Kmt2d_6139	ACGGGCTATGTCGCCCATCT
	Kmt2d_6166	AGCCCGTAAGACTGATCGAC
	Kmt2d_6174	GGAATACGGAGATGGAGGGC
	Kmt2d_6178	GGAGGGAATACGGAGATGGA
	Kmt2d_6199	CCGTATTCCCTCCCAGCCAG
	Kmt2d_6241	GGGGCTGCCAAGGAAAATGG
	Kmt2d_6268	AGAGGTAGACAAGCCAGCAG
	Kmt2d_6269	CAGAGGTAGACAAGCCAGCA
	Kmt2d_6270	GCAGAGGTAGACAAGCCAGC
	Kmt2d_6286	CTTCAGGAACCCGTCCGCAG
	Kmt2d_6332	AGAGCTCACCAGGTGAGTCA
	Kmt2d_6342	AGCTTGAGGAAGAGCTCACC
	Kmt2d_6379	GTCCTGCGAAGGCACTTGGG
	Kmt2d_6382	GGGGTCCTGCGAAGGCACTT
	Kmt2d_6390	AGTCCAAAGGGGTCCTGCGA
	Kmt2d_6401	AGGCAGGGGCCAGTCCAAAG
	Kmt2d_6402	TAGGCAGGGGCCAGTCCAAA
	Kmt2d_6403	GTAGGCAGGGGCCAGTCCAA
	Kmt2d_6403	TTCGCAGGACCCCTTTGGAC
	Kmt2d_6421	ACTGGCCCCTGCCTACGCCC
	Kmt2d_6435	GGTGGTGCCGCAGAGAAGCG
	Kmt2d_6437	TGGGTGGTGCCGCAGAGAAG
	Kmt2d_6456	CTTGGGTAAGGAGGATAAGT
	Kmt2d_6501	GTTGTGGTACCCAGCATTGG
	Kmt2d_6502	AGTTGTGGTACCCAGCATTG
	Kmt2d_6503	GAGTTGTGGTACCCAGCATT
	Kmt2d_6522	TGGGTACCACAACTCGACCT
	Kmt2d_6538	ACCTGGGACTGGCCAGCCAG
	Kmt2d_6539	TAGTATGAAATTCCCCTGGC
	Kmt2d_6543	GGGGTAGTATGAAATTCCCC
	Kmt2d_6559	GGAATTTCATACTACCCCAC
	Kmt2d_6560	GAATTTCATACTACCCCACC
	Kmt2d_6623	CAGCCAGGTTGTCCAATGAG
	Kmt2d_6624	ACAGCCAGGTTGTCCAATGA
	Kmt2d_6662	GAGAGCCCAGGGGTAGCAGG
	Kmt2d_6701	TCCGGGACTCCCCAAAAGGT
	Kmt2d_6705	GACTTCCGGGACTCCCCAAA
	Kmt2d_6744	AAGTGAAGAAGGAAGAGCTT
	Kmt2d_6779	GGCTATGGTCCCCCAAACCT
	Kmt2d_6780	GAGTCAACACAGCCCAGGTT
	Kmt2d_6785	AGGGTGAGTCAACACAGCCC
	Kmt2d_6821	CCTTTAACTCCAGGCCACCC
	Kmt2d_6846	AGGGGGGCTTTGAAGACATC
	Kmt2d_6862	AGATGCCCGAGGGGTTAGGG
	Kmt2d_6863	GAGATGCCCGAGGGGTTAGG
	Kmt2d_6864	TGAGATGCCCGAGGGGTTAG
	Kmt2d_6867	TCAAAGCCCCCCTAACCCCT
	Kmt2d_6868	CAAAGCCCCCCTAACCCCTC
	Kmt2d_6872	GCTCTACCTGAGATGCCCGA
	Kmt2d_6873	GGCTCTACCTGAGATGCCCG
	Kmt2d_6968	CAGAACGAAAGACATCTGGG
	Kmt2d_7017	TGGGGCCGAGGAGTCAATGG
	Kmt2d_7018	TTGGGGCCGAGGAGTCAATG
	Kmt2d_7019	GTTGGGGCCGAGGAGTCAAT
	Kmt2d_7047	GGGGCACAGCAGCTCTCAGG
	Kmt2d_7071	TCAGAGGGCAGTGATCGGGG
	Kmt2d_7075	AGGGTCAGAGGGCAGTGATC
	Kmt2d_7076	AAGGGTCAGAGGGCAGTGAT
	Kmt2d_7094	TAGCGGGCACTCTGGAGAAA
	Kmt2d_7102	CTGAGGACTAGCGGGCACTC
	Kmt2d_7110	GACTGGGACTGAGGACTAGC
	Kmt2d_7111	GGACTGGGACTGAGGACTAG
	Kmt2d_7144	CAGGGGACGTGGGGTCAGTG
	Kmt2d_7145	ACAGGGGACGTGGGGTCAGT
	Kmt2d_7159	ACTGACCCCACGTCCCCTGT
	Kmt2d_7161	CAGAAAGCCTCAGCCGACAG
	Kmt2d_7162	GCAGAAAGCCTCAGCCGACA
	Kmt2d_7189	CTGGAAGCGAGGGGTTACAG
	Kmt2d_7190	ACTGGAAGCGAGGGGTTACA
	Kmt2d_7198	GTCAGGGGACTGGAAGCGAG
	Kmt2d_7199	GGTCAGGGGACTGGAAGCGA
	Kmt2d_7213	TGGACGAGAATAAGGGTCAG
	Kmt2d_7214	GTGGACGAGAATAAGGGTCA
	Kmt2d_7215	GGTGGACGAGAATAAGGGTC
	Kmt2d_7220	GTGAGGGTGGACGAGAATAA
	Kmt2d_7236	TCACGGGACTGAGGTCGTGA
	Kmt2d_7267	CCGGGGTGGCTTATGCAATG
	Kmt2d_7330	CCCAGCTCCCAGTGGAGTGT
	Kmt2d_7333	GCCCCTAGCCCACACTCCAC
	Kmt2d_7393	AGCAGGTGAGCTCCATGCCA
	Kmt2d_7419	GGAGAACGGGCAAAATTAGT
	Kmt2d_7465	AGTGAACCGCATGGGAGATG
	Kmt2d_7470	TGGGCACCCCATCTCCCATG
	Kmt2d_7490	AAGGTTCCCCTACCCCCTGT
	Kmt2d_7551	AAATGGCTGTTGATCCCATG
	Kmt2d_7552	AAAATGGCTGTTGATCCCAT
	Kmt2d_7583	TTTGAGGCTTGCCCAAGGTG
	Kmt2d_7619	ACAAACTACGCAGTAGCCAC
	Kmt2d_7620	CAAACTACGCAGTAGCCACG
	Kmt2d_7624	TGATGGGTGAAAGTTCCCCG
	Kmt2d_7637	ACGGGGAACTTTCACCCATC
	Kmt2d_7650	ACCCATCAGGCAGCCCCCTA
	Kmt2d_7652	GCCCACTGTTGGGCCCTAGG
	Kmt2d_7662	GCCCCCTAGGGCCCAACAGT
	Kmt2d_7674	AGCCCATAGCCCTCCCCTGT
	Kmt2d_7675	CAGCCCATAGCCCTCCCCTG
	Kmt2d_7675	CAACAGTGGGCCCACAGGGG
	Kmt2d_7709	GAGGTGGCAGAACGGATGCG
	Kmt2d_7710	GGAGGTGGCAGAACGGATGC
	Kmt2d_7737	AAGTAGGGGAGGGATCCATC
	Kmt2d_7747	TCCATGCGTCAAGTAGGGGA
	Kmt2d_7751	AGGCTCCATGCGTCAAGTAG
	Kmt2d_7752	GAGGCTCCATGCGTCAAGTA
	Kmt2d_7753	TGAGGCTCCATGCGTCAAGT
	Kmt2d_7757	TCCCTCCCCTACTTGACGCA
	Kmt2d_7770	TGACGCATGGAGCCTCACAA
	Kmt2d_7771	GACGCATGGAGCCTCACAAA
	Kmt2d_7771	GGTGATGCCTACCCTTTGTG
	Kmt2d_7775	CATGGAGCCTCACAAAGGGT
	Kmt2d_7792	GGTAGGCATCACCTCTCCAG
	Kmt2d_7864	ACCTGAACTCTCAAGTGCCC
	Kmt2d_7900	TAGCCTCAGCCAGACAGAGC
	Kmt2d_7928	TCAGCAGTTCCCGTAGTCGC
	Kmt2d_7930	TGGACAGCGCCAGCGACTAC
	Kmt2d_7959	TGATTCGACAGCAGATCCAG
	Kmt2d_7971	AGATCCAGCGGAACACCCTG
	Kmt2d_8030	GTAGGGCCTCCAGGCAACTG
	Kmt2d_8062	GCCTCGGCTCAGCTGTTCAA
	Kmt2d_8091	GAGGCCAGACCCCTTTCACT
	Kmt2d_8102	CCTTTCACTGGGTCTCAGGT
	Kmt2d_8116	CTAGGATAGGAGCAGCATCG
	Kmt2d_8117	TAGGATAGGAGCAGCATCGT
	Kmt2d_8118	AGGATAGGAGCAGCATCGTG
	Kmt2d_8141	CTACCCGCCAGCAAGCTAGG
	Kmt2d_8166	TCATCGCTGGAGAAGGCCCC
	Kmt2d_8240	ATGGACATGAACAGCAGGTG
	Kmt2d_8257	GCAACTTGTCGGAGGCTCCC
	Kmt2d_8269	ATAGGGTGTTCGCTGGTAGA
	Kmt2d_8276	ACCCAGGATAGGGTGTTCGC
	Kmt2d_8285	TACCAGCGAACACCCTATCC
	Kmt2d_8286	ACCAGCGAACACCCTATCCT
	Kmt2d_8287	TAAGGGCAGGGACCCAGGAT
	Kmt2d_8464	AGACATGGCAAGTCTCATGG
	Kmt2d_8467	AGCAGACATGGCAAGTCTCA
	Kmt2d_8479	TGACGGGAACCGAGCAGACA
	Kmt2d_8510	TCAACTCCTGGACCTGAACT
	Kmt2d_8511	AGTGCTTGGCGGCCAAGTTC
	Kmt2d_8525	GAACTTGGCCGCCAAGCACT
	Kmt2d_8536	CCAAGCACTAGGTTCCCCCT
	Kmt2d_8539	GGTGGGGATTCCTGCCAAGG
	Kmt2d_8556	GCAGGGCCTGGAAGTCGGGT
	Kmt2d_8557	AGCAGGGCCTGGAAGTCGGG
	Kmt2d_8603	GCAACTCGATGAACTGAGCA
	Kmt2d_8647	GCAGAAAGGACTTGGACCTG
	Kmt2d_8652	CCAGGAAACGGAGATACCCC
	Kmt2d_8682	CTGGTCAAGGACCCCCTCAG
	Kmt2d_8682	TAAAAACGGGGCCTCTGAGG
	Kmt2d_8683	GTAAAAACGGGGCCTCTGAG
	Kmt2d_8705	GATGGAGTTCCTCGCTGACT
	Kmt2d_8722	CAGCGAGGAACTCCATCGAC
	Kmt2d_8723	GACCTTCAGGAGCCAGTCGA
	Kmt2d_8800	GAGGCTGTTGTTCAGCTCGG
	Kmt2d_8832	AGGGCGGGGCCCTTGGCATG
	Kmt2d_8834	CATCAGACGCCCCATGCCAA
	Kmt2d_8852	CCAGCTCCAAGCCAGAGGCT
	Kmt2d_8857	GCTGACCAGCTCCAAGCCAG
	Kmt2d_8908	TGAACTTAGTCGTCCCCCTC
	Kmt2d_9088	ATTGAGGAGGTCATCCAGGT
	Kmt2d_9143	TGTCCCCAGTATCAAGCTCA
	Kmt2d_9144	TTGTCCCCAGTATCAAGCTC
	Kmt2d_9149	ACTGACCCTGAGCTTGATAC
	Kmt2d_9150	CTGACCCTGAGCTTGATACT
	Kmt2d_9151	TGACCCTGAGCTTGATACTG
	Kmt2d_9183	ACATCTTCAATGAGCACCTA
	Kmt2d_9188	TTGCTGACTCCACCAGCCTT
	Kmt2d_9289	GCGAGGCTCAGAGTTATCTG
	Kmt2d_9290	AGCGAGGCTCAGAGTTATCT
	Kmt2d_9291	AAGCGAGGCTCAGAGTTATC
	Kmt2d_9322	CTTAACATCTGTGCTCCCCG
	Kmt2d_9366	ATGGTGAACTGGCAAGGAGA
	Kmt2d_9377	TGGGGGTATTAATGGTGAAC
	Kmt2d_9391	GTTCACCATTAATACCCCCA
	Kmt2d_9434	TCTGTCCTGGCTTCAGACCC
	Kmt2d_9447	GTGCCCATCACAGTCTGTCC
	Kmt2d_9454	GAAGCCAGGACAGACTGTGA
	Kmt2d_9463	ACAGACTGTGATGGGCACCC
	Kmt2d_9482	CGGGACACTCGAGGAGGAGT
	Kmt2d_9506	ACAGGATCGTTCCCCAGCAG
	Kmt2d_9507	CAGGATCGTTCCCCAGCAGT
	Kmt2d_9561	CTGGGGTTCAGCAAGTGAGC
	Kmt2d_9578	CTGGGCCACTCAGTGAGCTG
	Kmt2d_9650	GGGGCCCTAACCTTACCCAG
	Kmt2d_9651	GGGCCCTAACCTTACCCAGT
	Kmt2d_9697	GGACAAAATGGAGAGCTCAT
	Kmt2d_9723	AGTAGGTCCTCAATGAGAAG
	Kmt2d_9724	TAGTAGGTCCTCAATGAGAA
	Kmt2d_9725	CTAGTAGGTCCTCAATGAGA
	Kmt2d_9751	CCTACTAGAGCACGAGAAGA
	Kmt2d_9870	GCCTGGGCAGGGCCTGGTGT
	Kmt2d_9880	TCCCACACCAGGCCCTGCCC
	Kmt2d_9886	ATGTGGCAAAGGCAGTGCCT
	Kmt2d_9945	CTCTAGGTATTGGAAGTACC
	Kmt2d_9959	AGTACCCGGCAGCCAGGCTT
	Kmt2d_9970	GCCAGGCTTGGGCCAGTCGA
	Kmt2d_10024	AGACACCATAGCCACGGATG
	Kmt2d_10024	GCAGCGCCTGGCCCCATCCG
	Kmt2d_10025	TAGACACCATAGCCACGGAT
	Kmt2d_10030	TTGGTTAGACACCATAGCCA
	Kmt2d_10043	GTGGCTATGGTGTCTAACCA
	Kmt2d_10044	TGGCTATGGTGTCTAACCAA
	Kmt2d_10059	ACCAAGGGCATATGCTAAGT
	Kmt2d_10098	ACTGGCTGTGAACTCTGCTG
	Kmt2d_10114	GCAGAGTTCACAGCCAGTGT
	Kmt2d_10116	ATGGGCTTCTGTGCCAACAC
	Kmt2d_10134	GACGCTGGCATGGCACTCAT
	Kmt2d_10149	GGCTTCATGCACATGGACGC
	Kmt2d_10273	TCCTATTGCAAAGGCCAAGA
	Kmt2d_10286	GCCAAGATGGTAGCTTTGAA
	Kmt2d_10303	GAAAGGCATTAAGAAAGTGA
	Kmt2d_10310	ATTAAGAAAGTGATGGCTCA
	Kmt2d_10324	GGCTCAGGGCAGCATTGGTG
	Kmt2d_10331	GGCAGCATTGGTGTGGCACC
	Kmt2d_10338	GAGTCTCACCTGTTCATACC
	Kmt2d_10341	GTGTGGCACCTGGTATGAAC
	Kmt2d_10360	TAGGCAGCAAGTGTCCCTGC
	Kmt2d_10363	GGAGAGCCTCTGCGCCAGCA
	Kmt2d_10377	TGCTGGCGCAGAGGCTCTCC
	Kmt2d_10378	GCTGGCGCAGAGGCTCTCCG
	Kmt2d_10379	CTGGCGCAGAGGCTCTCCGG
	Kmt2d_10384	AAGATCACTGCCAGAGCCCC
	Kmt2d_10408	CAGTGATCTTCAGAACCACG
	Kmt2d_10439	TTACCACAGGAACGGAATGC
	Kmt2d_10479	ATCACTCCCTGGGCAAAAGT
	Kmt2d_10490	CATACTCACTGATCACTCCC
	Kmt2d_10498	ACAAGTTCTATTCCCAGATG
	Kmt2d_10519	GGCTGACCAGCGGCAGTATG
	Kmt2d_10524	ACCAGCGGCAGTATGAGGAG
	Kmt2d_10556	ACACCTTCAGCTGCATCTGT
	Kmt2d_10601	ACAGAGCCTTCCGAGACTTG
	Kmt2d_10602	TTGGTGTGCACCGCAAGTCT
	Kmt2d_10606	TGTGCACCGCAAGTCTCGGA
	Kmt2d_10666	GAGCTTCTCAGCATCGGCTT
	Kmt2d_10672	CAGCTTGAGCTTCTCAGCAT
	Kmt2d_10730	CAGAAGCAGCTGGATCAGGT
	Kmt2d_10731	CAACCCTCCTATGTTAGGTC
	Kmt2d_10731	AGAAGCAGCTGGATCAGGTG
	Kmt2d_10762	GAAAGAGCACACAAATCTCA
	Kmt2d_10773	CAAATCTCATGGCAGAATAT
	Kmt2d_10860	AGTACCCGAGGATTCTGAGA
	Kmt2d_10867	CAGCCCTTCTCAGAATCCTC
	Kmt2d_10886	CGGGTACTCACCAAGCTCCC
	Kmt2e_16	CATGAGCATAGCGATCCCAT
	Kmt2e_17	ATGAGCATAGCGATCCCATT
	Kmt2e_18	TGAGCATAGCGATCCCATTG
	Kmt2e_19	GAGCATAGCGATCCCATTGG
	Kmt2e_20	CTGTTGTATCAACCCCCAAT
	Kmt2e_21	TCTGTTGTATCAACCCCCAA
	Kmt2e_46	TACAACAGAAACATCCTACT
	Kmt2e_52	AGAAACATCCTACTTGGAAA
	Kmt2e_78	GGGCTAGCTTCTACGGATTC
	Kmt2e_85	TACCACAGGGCTAGCTTCTA
	Kmt2e_94	ATCCGTAGAAGCTAGCCCTG
	Kmt2e_98	TGGATTTCTCAACTACCACA
	Kmt2e_99	TTGGATTTCTCAACTACCAC
	Kmt2e_118	TAACTGGTGGGGAAAACTGT
	Kmt2e_129	CTGCTGGTGTATAACTGGTG
	Kmt2e_130	GCTGCTGGTGTATAACTGGT
	Kmt2e_131	AGCTGCTGGTGTATAACTGG
	Kmt2e_134	GGGAGCTGCTGGTGTATAAC
	Kmt2e_158	GACCGATGTAGCTGTGTGAG
	Kmt2e_167	CACCACTCACACAGCTACAT
	Kmt2e_181	CTACATCGGTCTGCCCTATG
	Kmt2e_183	TGACACTTACTTACCGCATA
	Kmt2e_184	TTGACACTTACTTACCGCAT
	Kmt2e_194	GAGGACGAGCACCATAATTA
	Kmt2e_194	ATTATTTAGGACCATAATTA
	Kmt2e_240	TTGCTAATGAGACCTGATGG
	Kmt2e_263	CTCATTAGCAAAAACGAAGT
	Kmt2e_283	AGTTTCATCAAAATTAGGAG
	Kmt2e_307	TGTGCTGATTGTAGTAGCAC
	Kmt2e_338	ACATCTGAAGATGGAAGTTA
	Kmt2e_354	GTTACGGTACTGATGTAACC
	Kmt2e_361	TGTAAAACCACATATGCACC
	Kmt2e_365	GATGTAACCAGGTGCATATG
	Kmt2e_411	TGATCTGTTGTGACAAATGC
	Kmt2e_436	TTGGCAACATATTGACTGCA
	Kmt2e_437	TGGCAACATATTGACTGCAT
	Kmt2e_438	GGCAACATATTGACTGCATG
	Kmt2e_447	TTGACTGCATGGGGATTGAC
	Kmt2e_468	CGTTCACATAGGTATGTATC
	Kmt2e_479	TGGGCTGACAACGTTCACAT
	Kmt2e_492	TATGTGAACGTTGTCAGCCC
	Kmt2e_531	GGGCAGTGCTACTGCAACGC
	Kmt2e_600	AATGCAGTATATAATTCCAC
	Kmt2e_658	ATCAGTAACCTTGGGAACTC
	Kmt2e_678	CCAAGGTTACTGATAAAAGA
	Kmt2e_691	TAAAAGAAGGAAAAAAAGTG
	Kmt2e_736	TTTCCTAGATCCTTCACGAA
	Kmt2e_756	AAGGATCTAGGAAATCATCA
	Kmt2e_757	AGGATCTAGGAAATCATCAA
	Kmt2e_763	TAGGAAATCATCAAGGGTTA
	Kmt2e_783	TCAGATGAAGGATCAATTTC
	Kmt2e_875	TCTGAACACCTTCACTATAT
	Kmt2e_878	AATAATAACCAATATAGTGA
[truncated: 3,807 more rows]
